# Supplementary material for: In silico protein interaction screening uncovers DONSON’s role in replication initiation
Source: Science. Author manuscript; Available in PMC 2024 Jan 22. (PMC10801813; doi:10.1126/science.adi3448)
Supplement: Table S2 [file NIHMS1946428-supplement-Table_S2.xlsx]

## Sheet: sheet 1
Table S2: In silico screening of human DONSON vs. human proteome The results of folding human DONSON with 20,190 reviewed human proteins downloaded from the Uniprot database. All protein pairs are tabulated in sheet 2, including 5 metrics of confidence (see Table 1, tab 1 for definitions). Results were sorted according to the average number of models in which the interaction was observed, followe…

## Sheet: sheet 2
Binary pair rankings
rank	pair	avg_models	max_models	avg_interface_plddt	pdockq	avg_interface_pae
1	DONS / DONS	2.9	3	95.9	0.742	1.2
2	DONS / DPOE2	2.9	3	87	0.718	4.2
3	DONS / OGFD2	2.9	3	78	0.696	5.9
4	DONS / PIWL1	2.9	3	73.7	0.078	6
5	DONS / MET27	2.8	3	77.5	0.742	4.4
6	DONS / ATX10	2.8	3	80.5	0.742	4.5
7	DONS / FNDC4	2.8	3	80.3	0.742	9.2
8	DONS / IMPA2	2.8	3	82.9	0.741	6.1
9	DONS / NR4A3	2.8	3	89.9	0.739	4.6
10	DONS / IOD3	2.8	3	73.9	0.739	6.3
11	DONS / STF1	2.8	3	88.9	0.734	5.8
12	DONS / NR5A2	2.8	3	86.3	0.734	8.1
13	DONS / SIMC1	2.8	3	71.6	0.681	9.1
14	DONS / SP16H	2.8	3	78.8	0.372	4.2
15	DONS / DB125	2.7	3	86.1	0.742	3.7
16	DONS / PADI6	2.7	3	78.3	0.742	4.4
17	DONS / CP4Z2	2.7	3	76.5	0.742	5
18	DONS / ZN142	2.7	3	72.2	0.742	12.8
19	DONS / TSSK1	2.7	3	75.6	0.741	6.5
20	DONS / CI152	2.7	3	81.7	0.737	3.3
21	DONS / CNTFR	2.7	3	80.5	0.736	5.7
22	DONS / FOXA2	2.7	3	77.2	0.629	5.3
23	DONS / MYOME	2.7	3	73.5	0.56	7.7
24	DONS / ECSCR	2.6	3	81.5	0.742	3.7
25	DONS / SYTL1	2.6	3	74	0.742	4.2
26	DONS / MCM3	2.6	3	73.9	0.742	6
27	DONS / CD1E	2.6	3	82.2	0.741	3.3
28	DONS / UD3A2	2.6	3	81.5	0.727	7.3
29	DONS / SYC2L	2.6	3	72.6	0.677	4.7
30	DONS / TEANC	2.6	3	70.2	0.487	4
31	DONS / PP1G	2.6	3	75.5	0.462	8.2
32	DONS / ZN541	2.6	3	62.9	0.416	6.7
33	DONS / FOXJ2	2.6	3	75.3	0.41	6.6
34	DONS / SNX5	2.6	3	69.9	0.333	8.1
35	DONS / SR140	2.6	3	75.6	0.086	6
36	DONS / NASP	2.5	3	76.5	0.742	4.4
37	DONS / KVD11	2.5	3	80.9	0.742	5.7
38	DONS / KLK9	2.5	3	74.2	0.74	4.4
39	DONS / AGRF3	2.5	3	68.7	0.74	7.2
40	DONS / ASURF	2.5	3	86.5	0.725	4.7
41	DONS / GL8D2	2.5	3	85.1	0.708	3.3
42	DONS / SELO	2.5	3	60.6	0.705	11.4
43	DONS / CD017	2.5	3	62.9	0.684	3.4
44	DONS / SIR3	2.5	3	70.9	0.674	7.5
45	DONS / P4R3A	2.5	3	73.4	0.559	4.7
46	DONS / AKTIP	2.5	3	78.8	0.509	4.7
47	DONS / RBM28	2.5	3	84.3	0.482	10
48	DONS / DRB1	2.5	3	69.2	0.381	6.7
49	DONS / RIC1	2.5	3	80.6	0.343	3.8
50	DONS / IQGA2	2.5	3	69.5	0.182	5.4
51	DONS / YD018	2.5	3	76.2	0.164	6.3
52	DONS / SCNNB	2.5	3	71.7	0.164	9.3
53	DONS / GYS2	2.5	3	74.7	0.085	7
54	DONS / ATS4	2.4	3	78.7	0.742	3.8
55	DONS / ADAL	2.4	3	78.5	0.742	5.4
56	DONS / INP5K	2.4	3	77	0.742	5.4
57	DONS / OSGEP	2.4	3	75.9	0.741	7.5
58	DONS / GT251	2.4	3	80.4	0.74	6.6
59	DONS / CC50A	2.4	3	74	0.738	5.8
60	DONS / CBPC2	2.4	3	75.9	0.735	6
61	DONS / GSC	2.4	3	78.6	0.732	3.8
62	DONS / PELP1	2.4	3	77.5	0.72	9.1
63	DONS / T229B	2.4	3	72.4	0.716	5.3
64	DONS / NUP50	2.4	3	69.5	0.642	6.2
65	DONS / GRD2I	2.4	3	61.5	0.595	5.5
66	DONS / ARFG1	2.4	3	78.2	0.235	4.8
67	DONS / THUM3	2.4	3	78.5	0.137	4.4
68	DONS / TKN1	2.4	3	71.5	0.037	7.2
69	DONS / S7A6O	2.3	3	81.9	0.742	3.9
70	DONS / KLK15	2.3	3	66.9	0.742	6.5
71	DONS / DPP10	2.3	3	80	0.742	6.7
72	DONS / AGM1	2.3	3	76.5	0.742	6.7
73	DONS / MYF5	2.3	3	88.2	0.741	2.6
74	DONS / RFPL2	2.3	3	68.6	0.732	4.8
75	DONS / QSOX1	2.3	3	77.1	0.722	7.1
76	DONS / SC5D	2.3	3	77.2	0.706	5.2
77	DONS / DOPO	2.3	3	75.4	0.688	4.7
78	DONS / KBTBD	2.3	3	79.1	0.683	5.5
79	DONS / KLH23	2.3	3	76	0.605	6.7
80	DONS / KAISO	2.3	3	73.9	0.455	5.8
81	DONS / INCA1	2.3	3	73.7	0.221	6.4
82	DONS / CLVS1	2.3	3	64.1	0.202	8.5
83	DONS / RPAB1	2.3	3	69	0.18	7.2
84	DONS / CCNB3	2.3	3	79.2	0.128	4.3
85	DONS / NP1L1	2.3	3	68.6	0.119	7.3
86	DONS / SC11A	2.3	3	70.8	0.107	8
87	DONS / CCNA2	2.2	3	75.8	0.742	5
88	DONS / ANS1A	2.2	3	76.8	0.742	8.1
89	DONS / GRHL3	2.2	3	76	0.742	12.7
90	DONS / RXRA	2.2	3	86.2	0.737	10.9
91	DONS / WASL	2.2	3	77.6	0.735	4.1
92	DONS / LVX54	2.2	3	78.1	0.729	6.5
93	DONS / DRB5	2.2	3	75.1	0.704	4.8
94	DONS / FBSP1	2.2	3	67	0.704	7.9
95	DONS / GRL1A	2.2	3	64	0.691	4.5
96	DONS / DXO	2.2	3	73.5	0.597	6.8
97	DONS / RPGF5	2.2	3	76.4	0.499	5.6
98	DONS / REPS1	2.2	3	79.3	0.286	3
99	DONS / GEMI4	2.2	3	70	0.237	6.2
100	DONS / ELL2	2.2	3	63.2	0.064	6.2
101	DONS / CLCA3	2.1	3	77.8	0.742	7.7
102	DONS / FXL22	2.1	3	67.1	0.742	9
103	DONS / XRCC6	2.1	3	72.2	0.742	10
104	DONS / KVD26	2.1	3	79	0.74	6.3
105	DONS / LV325	2.1	3	77.6	0.737	11.4
106	DONS / RBCC1	2.1	3	77.4	0.734	3.9
107	DONS / PDLI2	2.1	3	61.4	0.73	4.6
108	DONS / SEM3F	2.1	3	71.1	0.729	8.6
109	DONS / DLRB2	2.1	3	65.3	0.705	12.7
110	DONS / PP1A	2.1	3	75.9	0.658	7.8
111	DONS / PRP6	2.1	3	77.1	0.56	6.5
112	DONS / PLCX2	2.1	3	68.6	0.553	7.1
113	DONS / HIRA	2.1	3	73.1	0.451	8.3
114	DONS / IQGA3	2.1	3	67.6	0.289	4.9
115	DONS / AAGAB	2.1	3	58.7	0.195	8.2
116	DONS / PP13G	2	3	64.7	0.742	5
117	DONS / MAP12	2	3	75.6	0.742	6.7
118	DONS / LV657	2	3	80.8	0.742	8.8
119	DONS / AT8B1	2	3	69.3	0.742	11.9
120	DONS / LV310	2	3	77.2	0.741	10
121	DONS / CENPC	2	3	66.6	0.737	5.6
122	DONS / TTC19	2	3	73.9	0.69	5.3
123	DONS / MYO5C	2	2	71.8	0.602	8.6
124	DONS / NSMF	2	2	84.9	0.598	3.5
125	DONS / FOXJ3	2	3	71.9	0.579	10.4
126	DONS / ARPC4	2	3	65.5	0.397	8.7
127	DONS / MGDP1	2	3	82.4	0.386	13.4
128	DONS / SYK	2	2	78	0.316	9.1
129	DONS / LSM12	2	3	67.5	0.257	6.4
130	DONS / CLVS2	2	3	64.9	0.247	7.9
131	DONS / LENG1	2	3	75	0.113	8.7
132	DONS / FAP24	2	3	70.1	0.105	6.5
133	DONS / MID49	2	2	76.2	0.1	5.6
134	DONS / C2CD5	2	3	70.5	0.099	8
135	DONS / PERP	2	3	72.7	0.059	8.9
136	DONS / TULP3	2	2	67.5	0.021	10.2
137	DONS / LTV1	2	2	70.8	0.021	10.4
138	DONS / F110C	2	2	80.1	0.019	6.5
139	DONS / CP2S1	1.9	2	86.5	0.742	2.9
140	DONS / ZN296	1.9	2	86.5	0.742	3.5
141	DONS / EFTS	1.9	2	83.6	0.742	3.7
142	DONS / SRPK3	1.9	3	82.3	0.742	4.1
143	DONS / PLCZ1	1.9	3	81.5	0.742	4.3
144	DONS / EMAL4	1.9	2	77.5	0.742	5.3
145	DONS / D42E1	1.9	2	77.8	0.742	5.5
146	DONS / FBX24	1.9	2	81.5	0.742	6.4
147	DONS / ZN75D	1.9	3	78.5	0.742	6.5
148	DONS / DDAH2	1.9	3	75.3	0.742	7
149	DONS / IGHA1	1.9	2	73.6	0.742	7.8
150	DONS / SF3B4	1.9	2	84.7	0.742	7.9
151	DONS / FNDC5	1.9	2	80.6	0.742	8.1
152	DONS / NOL9	1.9	3	75.5	0.742	8.3
153	DONS / NR6A1	1.9	2	81.8	0.742	9.3
154	DONS / PRDM5	1.9	3	71	0.742	11.3
155	DONS / TFB2M	1.9	2	80.8	0.741	4.6
156	DONS / TAB3	1.9	3	85	0.74	4.2
157	DONS / ANCHR	1.9	3	82.9	0.74	8.9
158	DONS / UBR3	1.9	2	78.1	0.739	4.2
159	DONS / ESR1	1.9	2	81.9	0.739	11.8
160	DONS / NR4A2	1.9	2	90.3	0.738	2.9
161	DONS / KV320	1.9	2	81.1	0.737	5.9
162	DONS / KLK1	1.9	2	78.1	0.737	6.5
163	DONS / HOOK1	1.9	3	77.2	0.737	8.8
164	DONS / NR4A1	1.9	2	88.9	0.736	4.8
165	DONS / NBN	1.9	2	72.3	0.736	10.2
166	DONS / PIM1	1.9	3	77.4	0.734	4.9
167	DONS / CBAR1	1.9	2	74.1	0.733	10.7
168	DONS / CEAM8	1.9	2	87.8	0.724	3.2
169	DONS / KVD43	1.9	2	77.3	0.713	7.6
170	DONS / KVD15	1.9	2	76.6	0.709	8.6
171	DONS / DOK4	1.9	3	70.1	0.697	7.3
172	DONS / FBXL7	1.9	2	74	0.69	8.5
173	DONS / GBA1	1.9	2	83.2	0.689	4.7
174	DONS / G3BP2	1.9	3	71.2	0.68	6.7
175	DONS / TGM1	1.9	2	76.2	0.666	7
176	DONS / ATG9B	1.9	3	77.3	0.654	5.7
177	DONS / FUT6	1.9	2	69.2	0.556	6.2
178	DONS / CC88B	1.9	2	68.7	0.526	6.7
179	DONS / ADAM2	1.9	2	69.5	0.514	5.9
180	DONS / PEX10	1.9	2	73.1	0.5	8.9
181	DONS / GLIS1	1.9	2	70.8	0.474	7.2
182	DONS / NEK2	1.9	2	66.9	0.387	6.1
183	DONS / TREF1	1.9	3	69.2	0.381	6.8
184	DONS / TCEA2	1.9	3	61.2	0.323	10.6
185	DONS / PGAP6	1.9	2	75	0.287	7.6
186	DONS / GCNA	1.9	2	69.2	0.28	7.1
187	DONS / ARI5B	1.9	2	75.1	0.271	5.7
188	DONS / SPEGN	1.9	2	70.9	0.24	8.7
189	DONS / HCN2	1.9	3	70.9	0.24	11.6
190	DONS / CFA68	1.9	2	74.4	0.209	9.1
191	DONS / FNIP2	1.9	2	70.5	0.173	9.1
192	DONS / UBP22	1.9	2	69.8	0.149	8.5
193	DONS / COMA1	1.9	3	73	0.127	4.8
194	DONS / C1QR1	1.9	2	72	0.101	6.1
195	DONS / TMPS5	1.9	2	66	0.081	7.7
196	DONS / ZRAB3	1.9	2	69.4	0.074	7.2
197	DONS / PAXB1	1.9	2	75.5	0.07	6.7
198	DONS / CCNE2	1.9	3	73.7	0.05	6.3
199	DONS / IMPCT	1.9	2	71.1	0.035	8.4
200	DONS / PALM2	1.9	2	83.2	0.033	7
201	DONS / ABHDD	1.9	2	68.1	0.025	9.8
202	DONS / KLDC1	1.9	2	69.4	0.024	6.9
203	DONS / LMF1	1.9	2	67.5	0.022	8.9
204	DONS / RPKL1	1.9	2	65.3	0.02	11.2
205	DONS / KAP0	1.9	3	61.1	0.019	7.1
206	DONS / HRH1	1.9	2	57.8	0.018	9.9
207	DONS / LRAD3	1.8	2	78.7	0.742	3.2
208	DONS / NEUR1	1.8	2	85.5	0.742	3.4
209	DONS / GSDMC	1.8	3	81.2	0.742	4.1
210	DONS / PLPL1	1.8	2	75.4	0.742	4.4
211	DONS / LRC69	1.8	3	75.8	0.742	4.5
212	DONS / ZCPW1	1.8	2	72.8	0.742	4.6
213	DONS / ZN516	1.8	3	75.8	0.742	4.6
214	DONS / WSCD1	1.8	2	80.5	0.742	4.6
215	DONS / CCNA1	1.8	3	75.7	0.742	4.9
216	DONS / SCYL2	1.8	2	77.9	0.742	5.3
217	DONS / SNX17	1.8	2	84.8	0.742	5.9
218	DONS / CST9P	1.8	2	82.7	0.742	6.1
219	DONS / PRL	1.8	3	76.7	0.742	6.2
220	DONS / CAN6	1.8	2	76.4	0.742	6.4
221	DONS / F13B	1.8	2	82.3	0.742	6.5
222	DONS / STBD1	1.8	2	78	0.742	6.7
223	DONS / LCN8	1.8	2	64.1	0.742	6.8
224	DONS / PORCN	1.8	2	71.3	0.742	6.9
225	DONS / ASCC2	1.8	2	77.1	0.742	7.5
226	DONS / LLR1	1.8	3	77.6	0.742	8.7
227	DONS / CACO2	1.8	3	78.7	0.742	9.6
228	DONS / SLD5	1.8	3	75.1	0.742	11.3
229	DONS / ACTT3	1.8	3	76.5	0.742	13.1
230	DONS / BOC	1.8	2	69.9	0.741	6.1
231	DONS / TSSK2	1.8	2	74.5	0.741	6.3
232	DONS / CATF	1.8	2	77.3	0.74	3.6
233	DONS / RGMC	1.8	2	76.2	0.74	6
234	DONS / ATS9	1.8	2	71.3	0.74	6.4
235	DONS / ABH15	1.8	2	79.4	0.74	10
236	DONS / LV327	1.8	2	77.9	0.738	12.5
237	DONS / HGF	1.8	2	82.6	0.735	11.2
238	DONS / AMPB	1.8	2	81.6	0.735	11.3
239	DONS / PGFRB	1.8	2	75.2	0.733	5.2
240	DONS / AZIN1	1.8	2	75.9	0.732	8.8
241	DONS / UBX2A	1.8	2	66.8	0.704	4.6
242	DONS / ANR16	1.8	2	82.6	0.693	7.6
243	DONS / KV315	1.8	2	73	0.693	9.4
244	DONS / PP2AB	1.8	2	77.4	0.691	7.2
245	DONS / LY86	1.8	2	69.2	0.67	6.2
246	DONS / DRB4	1.8	2	73.1	0.635	4.2
247	DONS / TIG1	1.8	2	76.3	0.616	5
248	DONS / UTP18	1.8	2	70.5	0.548	9.4
249	DONS / SEN2	1.8	2	69.9	0.516	10.2
250	DONS / ICMT	1.8	2	72.2	0.496	8.5
251	DONS / ASTRA	1.8	3	73.1	0.484	11.7
252	DONS / VAS1L	1.8	2	64.1	0.472	6.3
253	DONS / GBF1	1.8	2	70.5	0.456	8.2
254	DONS / MEDAG	1.8	2	66.2	0.434	8
255	DONS / S22A4	1.8	2	69.9	0.419	8.2
256	DONS / PTTG1	1.8	2	75.5	0.393	9.6
257	DONS / A1BG	1.8	3	72.2	0.343	8
258	DONS / CCNJL	1.8	2	69.2	0.264	8.1
259	DONS / FOXA1	1.8	2	77.2	0.263	5.6
260	DONS / TRGV8	1.8	2	62.1	0.249	8.8
261	DONS / ELP1	1.8	2	76.5	0.23	5.6
262	DONS / DSC2	1.8	2	68.3	0.156	7.7
263	DONS / KCC2A	1.8	2	70.6	0.092	9.7
264	DONS / TM199	1.8	3	58.6	0.088	8.6
265	DONS / UFO	1.8	3	67.7	0.083	6.9
266	DONS / TARB1	1.8	2	71.5	0.081	6.2
267	DONS / ETHE1	1.8	2	80.1	0.073	7.1
268	DONS / GPR52	1.8	2	74.4	0.057	11.6
269	DONS / PCDG7	1.8	2	62.9	0.056	12.2
270	DONS / ZGLP1	1.8	2	56.7	0.035	6
271	DONS / STK40	1.8	2	67.8	0.027	6.9
272	DONS / KLH12	1.8	2	69.3	0.026	8.5
273	DONS / WASP	1.8	2	71.1	0.019	4.1
274	DONS / PHF14	1.8	2	66	0.019	10.7
275	DONS / GCN1	1.8	2	63.8	0.018	9.2
276	DONS / CXB2	1.8	2	60.6	0.018	12.6
277	DONS / GAK1A	1.7	2	80.7	0.742	3.5
278	DONS / CBPC5	1.7	2	86.1	0.742	4.3
279	DONS / SEAS1	1.7	2	76.5	0.742	5.2
280	DONS / KLD8B	1.7	2	78.8	0.742	5.6
281	DONS / PYRD2	1.7	2	80	0.742	5.7
282	DONS / C1TC	1.7	3	72.6	0.742	6.3
283	DONS / LOXL4	1.7	2	78.4	0.742	6.5
284	DONS / DEF5	1.7	2	76.3	0.742	6.7
285	DONS / OGFD1	1.7	3	71.3	0.742	6.8
286	DONS / IGLC3	1.7	2	84.5	0.742	7.9
287	DONS / DTX3L	1.7	2	75.5	0.742	8
288	DONS / LRP10	1.7	2	74.3	0.742	8.7
289	DONS / SC24B	1.7	2	71.8	0.742	10.5
290	DONS / AIPL1	1.7	2	80.5	0.742	10.7
291	DONS / CLAT	1.7	2	76.9	0.742	12.3
292	DONS / KVD20	1.7	2	80.1	0.741	6.4
293	DONS / ABD18	1.7	2	66.9	0.741	8.8
294	DONS / 5HT4R	1.7	2	63	0.741	9.9
295	DONS / ZN292	1.7	2	71.1	0.74	4.2
296	DONS / LR74B	1.7	2	78.5	0.74	6.2
297	DONS / KV311	1.7	2	79.9	0.738	7.2
298	DONS / PRIC2	1.7	2	77.6	0.737	3.9
299	DONS / PDE8B	1.7	2	76.3	0.735	6.2
300	DONS / PONL1	1.7	3	77.7	0.726	6.7
301	DONS / FAM3D	1.7	2	69.5	0.718	6.9
302	DONS / KNOP1	1.7	3	70	0.718	12
303	DONS / PHIPL	1.7	2	70.2	0.716	10.3
304	DONS / MD2L1	1.7	2	71.1	0.715	9.2
305	DONS / PEPD	1.7	2	80.8	0.71	6.7
306	DONS / GPR33	1.7	2	66.8	0.692	7
307	DONS / STYL2	1.7	2	74.8	0.691	10.4
308	DONS / ASB1	1.7	2	75.1	0.682	9.7
309	DONS / TNK1	1.7	2	71.8	0.681	4.6
310	DONS / TAF1B	1.7	2	65.9	0.675	7.6
311	DONS / SEM3A	1.7	2	71	0.654	10.4
312	DONS / ACKR2	1.7	3	61.5	0.65	6.8
313	DONS / DAAF3	1.7	3	70.9	0.638	7.4
314	DONS / KLC4	1.7	3	73.1	0.635	6.4
315	DONS / MEFV	1.7	3	69.3	0.614	6.7
316	DONS / CPSF7	1.7	2	67.4	0.608	6.5
317	DONS / LV312	1.7	2	73	0.583	8.6
318	DONS / POTEJ	1.7	2	76.9	0.572	4
319	DONS / NU133	1.7	2	73.6	0.547	4.7
320	DONS / FBX42	1.7	2	73.7	0.503	5.7
321	DONS / RBM18	1.7	2	65.3	0.494	5.7
322	DONS / CALI	1.7	2	70.8	0.441	7.7
323	DONS / LCN12	1.7	2	63.6	0.437	5.8
324	DONS / CCND3	1.7	3	68.9	0.414	7.6
325	DONS / DCR1C	1.7	2	71.7	0.411	6.5
326	DONS / EME1	1.7	2	74.6	0.371	9.4
327	DONS / PDE7A	1.7	2	71.4	0.306	7.4
328	DONS / KLH17	1.7	2	76.6	0.293	6.5
329	DONS / UD3A1	1.7	2	75.6	0.273	11.2
330	DONS / DOK1	1.7	2	72.6	0.232	5.8
331	DONS / PTTG2	1.7	2	75.1	0.225	9.8
332	DONS / ECM2	1.7	2	76.5	0.215	4.3
333	DONS / PKHG5	1.7	2	74.7	0.197	5.3
334	DONS / CTF18	1.7	2	69.7	0.17	7.7
335	DONS / PNO1	1.7	2	73.8	0.158	8.2
336	DONS / NUTM1	1.7	2	57.6	0.157	5.1
337	DONS / TSHR	1.7	2	65.2	0.12	9
338	DONS / SC31A	1.7	2	75.9	0.114	5.9
339	DONS / RL19	1.7	2	73	0.089	9.5
340	DONS / SATB1	1.7	2	82.8	0.07	11.9
341	DONS / FBXW4	1.7	2	72.6	0.067	9.2
342	DONS / FBX28	1.7	2	70	0.061	8.9
343	DONS / MCPH1	1.7	2	73.3	0.056	6.8
344	DONS / CPSF6	1.7	2	66.6	0.055	6.3
345	DONS / SYCP2	1.7	2	74	0.053	4.8
346	DONS / TTC24	1.7	2	77.2	0.048	6.2
347	DONS / PSG9	1.7	2	72	0.046	11.9
348	DONS / GNAI1	1.7	2	64.2	0.039	10.4
349	DONS / S66A2	1.7	2	71.1	0.027	7.3
350	DONS / ACD11	1.7	3	69.5	0.023	12.9
351	DONS / CF20D	1.7	2	54.5	0.02	3.5
352	DONS / SLX4I	1.7	2	57.5	0.019	7.7
353	DONS / TOPB1	1.6	2	89	0.742	4.1
354	DONS / NUF2	1.6	2	83	0.742	5.3
355	DONS / PRIC4	1.6	3	71.2	0.742	5.4
356	DONS / FUT7	1.6	2	77.8	0.742	5.4
357	DONS / CATW	1.6	3	75.4	0.742	5.8
358	DONS / PDE6B	1.6	2	78.8	0.742	6.1
359	DONS / IFIT3	1.6	2	80.1	0.742	6.2
360	DONS / CDC37	1.6	2	72.8	0.742	6.4
361	DONS / EXO5	1.6	3	74.9	0.742	6.4
362	DONS / TS1R1	1.6	2	75.4	0.742	6.5
363	DONS / PDE6A	1.6	2	77.8	0.742	6.5
364	DONS / BAMBI	1.6	3	76.1	0.742	6.8
365	DONS / DDX41	1.6	3	70	0.742	8
366	DONS / TARSH	1.6	3	60.1	0.742	8
367	DONS / CD054	1.6	2	72.7	0.742	11
368	DONS / ZMYM3	1.6	2	77.1	0.742	11.6
369	DONS / TGM5	1.6	2	82.1	0.742	11.8
370	DONS / THAP5	1.6	2	79.7	0.741	5.2
371	DONS / MDEAS	1.6	3	69.8	0.741	8.4
372	DONS / ZGPAT	1.6	2	76.7	0.741	9.9
373	DONS / MYO6	1.6	2	68.1	0.738	8.2
374	DONS / CXCR2	1.6	3	68.6	0.737	5.4
375	DONS / BCOR	1.6	2	64.3	0.735	5
376	DONS / PDE7B	1.6	2	79	0.734	4.8
377	DONS / BBS4	1.6	2	74.2	0.732	6.1
378	DONS / M4A13	1.6	2	75.4	0.731	5.2
379	DONS / PRSR3	1.6	2	83.4	0.73	3.1
380	DONS / GCP3	1.6	2	75.5	0.727	6.4
381	DONS / PRGR	1.6	2	83.1	0.727	11.2
382	DONS / CI131	1.6	2	74.1	0.725	7.2
383	DONS / GCR	1.6	2	84.2	0.72	9.6
384	DONS / HYES	1.6	2	76	0.717	7.5
385	DONS / FYV1	1.6	2	78.4	0.716	3.7
386	DONS / DCA17	1.6	2	75.7	0.701	7.8
387	DONS / MCR	1.6	2	85.6	0.701	9.9
388	DONS / FOXM1	1.6	2	85.6	0.683	13.4
389	DONS / PAQR2	1.6	2	72	0.682	7.2
390	DONS / DNLI3	1.6	2	79.6	0.666	4.9
391	DONS / FPR1	1.6	2	74.4	0.662	4.8
392	DONS / MRNIP	1.6	2	76.5	0.595	8.1
393	DONS / GPAN1	1.6	2	60.9	0.581	10.7
394	DONS / GASR	1.6	2	66	0.555	6.3
395	DONS / SNAB	1.6	2	73.1	0.545	4.7
396	DONS / CN028	1.6	2	69	0.397	5.7
397	DONS / SRP54	1.6	3	69.3	0.382	7.7
398	DONS / SPF45	1.6	2	65.2	0.361	7.1
399	DONS / PSG8	1.6	2	68.3	0.342	11.9
400	DONS / CCD62	1.6	2	71.3	0.322	9.8
401	DONS / CCD71	1.6	3	71.3	0.273	4.7
402	DONS / LV469	1.6	2	70.2	0.253	7.9
403	DONS / F90A8	1.6	2	69	0.206	9.6
404	DONS / CCNF	1.6	2	72.4	0.203	6
405	DONS / SORC1	1.6	2	66	0.196	7.6
406	DONS / TAF2	1.6	2	74.6	0.184	6.8
407	DONS / IQGA1	1.6	2	68.3	0.178	7.9
408	DONS / RPP40	1.6	2	68.8	0.147	9.1
409	DONS / PCX4	1.6	2	65.7	0.139	7.4
410	DONS / SEGN	1.6	2	63.5	0.125	10
411	DONS / FBX43	1.6	2	65.1	0.08	6.6
412	DONS / XRCC3	1.6	2	71.7	0.076	10.5
413	DONS / XCR1	1.6	2	61.1	0.066	7
414	DONS / N6MT1	1.6	2	76.4	0.058	7.8
415	DONS / CCNO	1.6	2	74.2	0.053	6.8
416	DONS / DDX54	1.6	2	72.7	0.052	12.8
417	DONS / NLGN1	1.6	2	72.7	0.042	10.7
418	DONS / LENG8	1.6	2	59.5	0.041	7.9
419	DONS / SIR4	1.6	2	71.4	0.028	13.4
420	DONS / HXB7	1.6	2	71.3	0.023	11.1
421	DONS / ARHG4	1.5	3	81.7	0.742	4.2
422	DONS / MROH7	1.5	2	75.8	0.742	4.7
423	DONS / MPTX	1.5	2	70.5	0.742	5.9
424	DONS / ATS8	1.5	3	71	0.742	6.7
425	DONS / UAP1L	1.5	2	75.2	0.742	6.8
426	DONS / COKA1	1.5	2	81.6	0.742	7.7
427	DONS / DYRK3	1.5	2	81.3	0.742	7.8
428	DONS / PRD16	1.5	2	74.5	0.742	8.3
429	DONS / PP1B	1.5	3	75	0.742	9
430	DONS / MAMC2	1.5	2	68.9	0.742	9.1
431	DONS / EMIL3	1.5	2	72.2	0.742	9.1
432	DONS / SEM5A	1.5	2	75.9	0.742	9.8
433	DONS / PGTA	1.5	2	81.3	0.742	10.7
434	DONS / SC11C	1.5	3	67.4	0.742	10.7
435	DONS / CNTN5	1.5	2	80.3	0.742	11
436	DONS / WNT16	1.5	2	76	0.742	11.8
437	DONS / GPR83	1.5	2	71.2	0.742	12.4
438	DONS / I17RA	1.5	3	79	0.742	12.9
439	DONS / LV39	1.5	3	78.6	0.742	13.1
440	DONS / CC50B	1.5	3	73.6	0.741	4.8
441	DONS / SPTC1	1.5	3	80.7	0.741	5.9
442	DONS / TMED1	1.5	2	74.3	0.741	13.6
443	DONS / FPR2	1.5	2	67.6	0.74	6.8
444	DONS / RFA3	1.5	2	77.3	0.74	11.9
445	DONS / THRB	1.5	2	73.1	0.74	14.1
446	DONS / ICE1	1.5	2	73.2	0.739	5
447	DONS / CLD22	1.5	2	64.4	0.738	10.9
448	DONS / ZMAT3	1.5	2	85.1	0.737	3.8
449	DONS / MCF2	1.5	3	67.4	0.737	6.3
450	DONS / KS6R	1.5	2	66.6	0.736	9.8
451	DONS / BRPF3	1.5	2	74	0.735	10
452	DONS / DNJB9	1.5	3	77.7	0.733	8.3
453	DONS / GA2L2	1.5	2	79.3	0.73	7.7
454	DONS / CC137	1.5	2	71.8	0.729	9.5
455	DONS / RPGF4	1.5	2	80.3	0.727	5.2
456	DONS / SPPL3	1.5	2	69.3	0.727	8.5
457	DONS / ENPP6	1.5	3	74.9	0.724	4.6
458	DONS / CCKN	1.5	3	72.4	0.718	7
459	DONS / ABCD4	1.5	2	73.2	0.708	8.3
460	DONS / MBD2	1.5	2	75.9	0.701	10.6
461	DONS / MSPD3	1.5	2	72.3	0.633	7.8
462	DONS / TRGV5	1.5	2	67.5	0.574	7.9
463	DONS / CY1	1.5	2	73.1	0.53	9.4
464	DONS / SNX27	1.5	2	69	0.527	7.3
465	DONS / KVD07	1.5	2	73.5	0.502	9.2
466	DONS / RGS8	1.5	2	64.8	0.476	6.1
467	DONS / T229A	1.5	2	70.9	0.441	5.1
468	DONS / VPS18	1.5	2	70.8	0.441	9.4
469	DONS / P2R3B	1.5	2	68	0.427	6.5
470	DONS / SOCS2	1.5	2	67.2	0.423	6.4
471	DONS / SPD2B	1.5	2	60.9	0.371	7.1
472	DONS / MED25	1.5	2	61.6	0.181	8.3
473	DONS / AGGF1	1.5	2	81.7	0.176	9.9
474	DONS / RIMB2	1.5	2	63.1	0.133	6.4
475	DONS / ERAP1	1.5	2	70.8	0.131	10.4
476	DONS / PTEN	1.5	2	77.1	0.108	7
477	DONS / LOX12	1.5	2	70	0.105	8
478	DONS / EKI1	1.5	3	70.8	0.081	11.1
479	DONS / DCAM	1.5	2	72.3	0.059	13.3
480	DONS / PAK1	1.5	2	70.8	0.058	8.5
481	DONS / TYB4Y	1.5	2	76.7	0.051	13.3
482	DONS / ESRP2	1.5	2	75.1	0.035	9.5
483	DONS / KAPCG	1.5	2	68.5	0.035	9.9
484	DONS / ITA1	1.5	2	71.7	0.034	6.1
485	DONS / KTBL1	1.5	2	71.4	0.034	9.2
486	DONS / MK08	1.5	2	68.2	0.033	7.8
487	DONS / KLDC3	1.5	2	71.1	0.031	7.3
488	DONS / BTBD3	1.5	2	70.1	0.031	9.1
489	DONS / CDX4	1.5	2	70.8	0.029	11.9
490	DONS / CLN5	1.5	2	70.5	0.028	6.7
491	DONS / SEBOX	1.5	2	82.1	0.026	14.1
492	DONS / KCC2G	1.5	2	69.5	0.023	10.9
493	DONS / DB126	1.5	3	67.5	0.021	14.2
494	DONS / LRC71	1.5	2	70.5	0.019	6.9
495	DONS / GPR6	1.5	2	71.1	0.019	14.5
496	DONS / MARCO	1.5	2	69.3	0.018	14.5
497	DONS / SBK2	1.4	2	78.9	0.742	3.7
498	DONS / RNPL1	1.4	3	86.4	0.742	4.4
499	DONS / PDE6C	1.4	2	82.5	0.742	4.9
500	DONS / C2C4A	1.4	3	72.7	0.742	5.1
501	DONS / FBXL2	1.4	2	80.5	0.742	5.7
502	DONS / TRDV2	1.4	3	78.3	0.742	7.2
503	DONS / TFCP2	1.4	2	79.7	0.742	8.5
504	DONS / HEAT9	1.4	2	77.1	0.742	8.6
505	DONS / LV316	1.4	2	79.1	0.742	9.7
506	DONS / STXB5	1.4	2	73.9	0.742	10.7
507	DONS / ITB3	1.4	2	76.6	0.742	10.9
508	DONS / CATIN	1.4	2	70.6	0.742	11
509	DONS / TDRD3	1.4	3	76.2	0.742	11.1
510	DONS / AGRL2	1.4	2	78.9	0.742	11.3
511	DONS / DDX52	1.4	2	72	0.742	11.4
512	DONS / CHIA	1.4	2	84.2	0.742	12.5
513	DONS / TERA	1.4	2	72.9	0.742	13.3
514	DONS / PRS38	1.4	2	74.1	0.741	5.3
515	DONS / WDFY1	1.4	2	71.6	0.741	7
516	DONS / TRI58	1.4	2	67.9	0.741	7.4
517	DONS / NT5D1	1.4	2	73.7	0.74	7.6
518	DONS / EFCB3	1.4	3	66	0.74	9.4
519	DONS / WDR38	1.4	2	66.1	0.737	10.2
520	DONS / GCP60	1.4	2	68.7	0.736	9.2
521	DONS / ADA30	1.4	2	73.3	0.735	12.7
522	DONS / S3TC2	1.4	2	68.2	0.734	8.5
523	DONS / LRC34	1.4	2	79.1	0.729	4.5
524	DONS / DRB3	1.4	2	73.2	0.729	6
525	DONS / STAG3	1.4	2	75.7	0.726	5.9
526	DONS / RORG	1.4	3	71.5	0.722	7.9
527	DONS / TERF2	1.4	2	71.7	0.715	5.6
528	DONS / FHI2A	1.4	2	71.7	0.699	7.7
529	DONS / SLBP	1.4	2	77	0.695	13.9
530	DONS / RN212	1.4	2	60.6	0.693	10.4
531	DONS / LRRC9	1.4	2	74.7	0.669	5.6
532	DONS / TM248	1.4	2	65.4	0.63	10.3
533	DONS / REPS2	1.4	2	84.2	0.628	12.4
534	DONS / INT9	1.4	2	76.1	0.513	7.9
535	DONS / BBS12	1.4	2	79.1	0.494	6.1
536	DONS / CAN7	1.4	2	78.8	0.425	4.9
537	DONS / ZO3	1.4	2	66.1	0.282	7.7
538	DONS / BCORL	1.4	2	62.2	0.235	6.6
539	DONS / CSTP1	1.4	2	67.6	0.228	6.1
540	DONS / SPERI	1.4	2	68.4	0.204	12
541	DONS / DJB11	1.4	2	67.2	0.2	8.1
542	DONS / NFAC3	1.4	2	79.2	0.196	10.9
543	DONS / OFCC1	1.4	2	76.4	0.164	6.2
544	DONS / RAD50	1.4	2	73	0.11	8.4
545	DONS / MK10	1.4	2	67.9	0.089	7.5
546	DONS / HCN3	1.4	3	68.7	0.084	13.5
547	DONS / TM9S3	1.4	2	71.6	0.082	7.5
548	DONS / PSG7	1.4	2	65.4	0.07	12.3
549	DONS / CCNE1	1.4	2	72.4	0.046	6.9
550	DONS / UBP30	1.4	2	70.1	0.045	11.8
551	DONS / F90AG	1.4	3	68.4	0.04	10.3
552	DONS / GDS1	1.4	2	72.3	0.036	8
553	DONS / CUZD1	1.4	2	68.3	0.031	9
554	DONS / ARHG9	1.4	2	67.8	0.03	9.3
555	DONS / KAIN	1.4	2	68	0.024	12.1
556	DONS / ZDHC3	1.4	2	72.2	0.024	14.3
557	DONS / P12L2	1.4	2	64.9	0.019	11.7
558	DONS / CRLF3	1.4	2	75.8	0.019	14
559	DONS / PRGC1	1.3	2	86.2	0.742	2.8
560	DONS / FPR3	1.3	2	74.6	0.742	5.1
561	DONS / C1TM	1.3	2	74.4	0.742	5.7
562	DONS / CST9L	1.3	2	83.2	0.742	5.8
563	DONS / CHRD	1.3	2	74	0.742	5.9
564	DONS / SPON1	1.3	2	79.1	0.742	6.3
565	DONS / KLK4	1.3	2	71.4	0.742	6.3
566	DONS / GRWD1	1.3	2	75.5	0.742	6.5
567	DONS / SPA6L	1.3	2	59.7	0.742	8.8
568	DONS / MIEAP	1.3	2	74.1	0.742	12.6
569	DONS / MMP11	1.3	2	73.2	0.742	12.9
570	DONS / PGAP3	1.3	2	72.5	0.741	5
571	DONS / POLS2	1.3	2	75.3	0.741	7.1
572	DONS / RL3R1	1.3	2	64.6	0.741	7.7
573	DONS / ZFX	1.3	2	71.6	0.741	10.2
574	DONS / ZBT37	1.3	2	74	0.741	10.7
575	DONS / AGRA2	1.3	2	72.3	0.741	10.8
576	DONS / METRN	1.3	2	73.9	0.738	8.8
577	DONS / TYRO	1.3	2	75.9	0.737	6.3
578	DONS / ZFY	1.3	2	70.1	0.734	13.7
579	DONS / EYA3	1.3	2	72.4	0.733	7.1
580	DONS / RAVR2	1.3	2	72.1	0.731	9.5
581	DONS / SPRE1	1.3	2	77	0.717	9.2
582	DONS / EFCB7	1.3	2	70.1	0.716	4.6
583	DONS / ASH2L	1.3	2	72.8	0.705	12.7
584	DONS / DSC3	1.3	2	70.1	0.688	9.1
585	DONS / ANM1	1.3	2	76.3	0.583	9.3
586	DONS / FSTL1	1.3	3	79.2	0.32	13.5
587	DONS / YAE1	1.3	2	69.9	0.267	13.9
588	DONS / S35F6	1.3	2	75.4	0.241	5.8
589	DONS / HXD1	1.3	2	73.3	0.193	10.5
590	DONS / PAPS2	1.3	2	73.7	0.158	11.9
591	DONS / SNX6	1.3	2	70.5	0.122	8.1
592	DONS / AKNA	1.3	2	70.8	0.093	3.8
593	DONS / NPY2R	1.3	2	66.9	0.042	10.2
594	DONS / CAN5	1.3	2	61.7	0.042	10.3
595	DONS / ODBA	1.3	2	78	0.035	8.6
596	DONS / ASPG	1.3	2	81	0.027	13.6
597	DONS / TLR5	1.3	2	72.8	0.022	8.3
598	DONS / NSG2	1.3	2	70.6	0.02	14.7
599	DONS / PRKRA	1.3	2	74	0.018	15
600	DONS / CB078	1.2	2	82.7	0.742	3.2
601	DONS / PKP4	1.2	2	76.7	0.742	4.6
602	DONS / MYLK2	1.2	2	72.5	0.742	5.4
603	DONS / SEM4G	1.2	2	70.2	0.742	5.7
604	DONS / SRCRM	1.2	2	70.9	0.742	6.7
605	DONS / HSF2B	1.2	2	72.8	0.742	6.7
606	DONS / PKHG2	1.2	2	65.8	0.742	7.3
607	DONS / CHK2	1.2	2	68	0.742	7.8
608	DONS / TRGV3	1.2	2	67.3	0.742	7.9
609	DONS / IASPP	1.2	2	73.6	0.742	8.5
610	DONS / CUX2	1.2	2	80	0.742	9.8
611	DONS / NSMA	1.2	2	74.9	0.742	12
612	DONS / RIM3C	1.2	3	76.5	0.742	14
613	DONS / SYIM	1.2	2	77.3	0.741	4.8
614	DONS / KLH14	1.2	2	76.3	0.741	5.2
615	DONS / KBRS2	1.2	3	84.6	0.74	6.2
616	DONS / KBRS1	1.2	3	83.7	0.74	8.5
617	DONS / KCC1G	1.2	2	72.2	0.74	8.5
618	DONS / CCNG2	1.2	2	75.9	0.739	5.8
619	DONS / TIGIT	1.2	2	77.9	0.739	11.9
620	DONS / PTGDS	1.2	2	65.1	0.738	6.6
621	DONS / UTP15	1.2	2	74.8	0.738	8.1
622	DONS / I17EL	1.2	2	81.5	0.737	5.8
623	DONS / CD28	1.2	2	65.9	0.729	13.2
624	DONS / SH2B2	1.2	3	80.4	0.72	13.7
625	DONS / T161A	1.2	2	68.4	0.719	9
626	DONS / TGFI1	1.2	2	64.3	0.713	7.6
627	DONS / DPH1	1.2	2	80.9	0.7	7.6
628	DONS / RASF8	1.2	3	70.9	0.698	13.8
629	DONS / DKK4	1.2	3	72.3	0.692	11
630	DONS / AP4M1	1.2	3	70.9	0.674	9.4
631	DONS / CC14A	1.2	2	72.5	0.671	8.2
632	DONS / P4HA3	1.2	2	71.4	0.669	7.8
633	DONS / UCMA	1.2	2	73.4	0.667	14
634	DONS / ZFP30	1.2	2	74.6	0.64	14
635	DONS / LRC46	1.2	2	66.1	0.58	12.4
636	DONS / LRC33	1.2	2	71.8	0.553	7.4
637	DONS / ARAP2	1.2	2	80.8	0.546	10.2
638	DONS / CDCP2	1.2	2	76.4	0.529	8.4
639	DONS / WRP73	1.2	2	69.3	0.528	8.8
640	DONS / ECT2	1.2	2	70.6	0.489	7.7
641	DONS / VPS54	1.2	2	74.1	0.456	7.5
642	DONS / CAN10	1.2	2	68	0.427	9.9
643	DONS / TMPS2	1.2	2	70.8	0.371	6.8
644	DONS / TEX10	1.2	2	70.4	0.285	6
645	DONS / PMGT1	1.2	2	72	0.275	12.2
646	DONS / DJC14	1.2	2	66.6	0.269	8.6
647	DONS / COLL1	1.2	2	66.4	0.173	13
648	DONS / TLR6	1.2	2	62.7	0.162	10.4
649	DONS / PLAT5	1.2	2	71.2	0.152	8.7
650	DONS / IPIL2	1.2	2	68.4	0.11	12.9
651	DONS / RTP2	1.2	2	70.6	0.086	12.2
652	DONS / LRC55	1.2	2	70.3	0.075	14.5
653	DONS / ACS2A	1.2	2	77.7	0.071	7.4
654	DONS / LZTL1	1.2	2	66	0.058	10.8
655	DONS / LIPM	1.2	2	62.3	0.047	10.1
656	DONS / RIM3B	1.2	2	79.6	0.033	14.6
657	DONS / REP15	1.2	2	62.1	0.028	12.5
658	DONS / SNPH	1.2	2	76.3	0.028	14.8
659	DONS / UBP12	1.2	2	77.1	0.027	14.5
660	DONS / BPIFC	1.2	2	58.2	0.026	9.8
661	DONS / DCP2	1.2	2	81.6	0.024	14.2
662	DONS / F118A	1.2	2	74.4	0.024	14.5
663	DONS / AGRE2	1.2	2	66.8	0.023	7.3
664	DONS / F90AM	1.2	3	67	0.021	12.6
665	DONS / ING1	1.2	2	77.7	0.02	14.6
666	DONS / IFT43	1.2	2	77.2	0.02	14.7
667	DONS / SIPA1	1.2	2	69	0.019	8.3
668	DONS / ZNRF3	1.2	2	71.3	0.019	13.6
669	DONS / KCTD1	1.2	2	70.2	0.019	14.1
670	DONS / RAB4B	1.2	2	78.8	0.019	14.8
671	DONS / EVPLL	1.2	2	80.5	0.019	14.9
672	DONS / GDAH	1.2	2	74.7	0.018	15
673	DONS / CNIH1	1.2	2	67.7	0.018	15
674	DONS / ANR28	1.1	2	77.8	0.742	4.3
675	DONS / RPA49	1.1	2	78.4	0.742	5.6
676	DONS / CF206	1.1	2	69.8	0.742	6.1
677	DONS / NPC1	1.1	2	72.1	0.742	8.3
678	DONS / SKA2	1.1	2	71.8	0.742	9
679	DONS / RN186	1.1	2	72.5	0.742	9.3
680	DONS / LMTK3	1.1	2	75.9	0.742	9.5
681	DONS / VWC2L	1.1	2	73.8	0.742	9.5
682	DONS / HERC6	1.1	2	72.3	0.742	11
683	DONS / ARSI	1.1	2	74.7	0.742	11.3
684	DONS / PARP4	1.1	2	73	0.742	11.4
685	DONS / HNRC1	1.1	2	85.9	0.742	12.4
686	DONS / BY55	1.1	2	69.4	0.742	13.4
687	DONS / MON1B	1.1	2	73.2	0.742	13.9
688	DONS / LRRK1	1.1	2	65.7	0.742	13.9
689	DONS / FA13C	1.1	2	87.5	0.741	3.2
690	DONS / TRGV4	1.1	2	72.6	0.741	6.2
691	DONS / AKA11	1.1	2	67.5	0.741	12.6
692	DONS / PLS5	1.1	2	74.1	0.74	7.8
693	DONS / DNAI7	1.1	2	73.3	0.739	8.4
694	DONS / RNF34	1.1	3	86.4	0.739	12.8
695	DONS / MTP	1.1	2	74.5	0.738	13.9
696	DONS / OCEL1	1.1	2	77	0.737	5.1
697	DONS / DOK5	1.1	2	73.4	0.737	7.8
698	DONS / PHLD	1.1	2	80.2	0.734	5
699	DONS / P52K	1.1	2	71.1	0.733	5.9
700	DONS / HXA11	1.1	2	72.9	0.733	12.7
701	DONS / GSH1	1.1	2	75.3	0.73	6
702	DONS / CASL	1.1	2	68.9	0.73	8.8
703	DONS / FOLR1	1.1	2	72.7	0.729	7.6
704	DONS / FMOD	1.1	3	74.8	0.713	7.2
705	DONS / ZMAT1	1.1	2	76.3	0.698	8.5
706	DONS / NT5D2	1.1	2	73.5	0.694	9.4
707	DONS / S6A18	1.1	2	81.5	0.687	8.1
708	DONS / EHMT1	1.1	2	83.6	0.674	11.3
709	DONS / ANR45	1.1	2	69.1	0.614	6.4
710	DONS / PCDG6	1.1	2	63.1	0.591	9.7
711	DONS / TUT7	1.1	2	75	0.552	7.3
712	DONS / P3H1	1.1	2	71.4	0.493	11.1
713	DONS / WDR82	1.1	2	70.5	0.422	11
714	DONS / AEBP1	1.1	2	73	0.279	14.3
715	DONS / DCP1A	1.1	2	65.8	0.171	5
716	DONS / GKAP1	1.1	2	77.1	0.134	12.6
717	DONS / PDK1L	1.1	2	62.8	0.124	8.4
718	DONS / TMED5	1.1	2	70.9	0.123	14.6
719	DONS / RIM3A	1.1	2	80.6	0.113	14.4
720	DONS / TM232	1.1	2	63.2	0.095	9.8
721	DONS / CSTF3	1.1	2	72.7	0.089	11.7
722	DONS / S22AK	1.1	2	59.8	0.074	11.3
723	DONS / SIGIR	1.1	2	68.5	0.064	12.6
724	DONS / GEMI2	1.1	2	78.5	0.063	14.6
725	DONS / UB2E2	1.1	2	64.4	0.054	12.9
726	DONS / SC24A	1.1	2	70.2	0.048	12.2
727	DONS / PCDG4	1.1	2	62.3	0.045	10.6
728	DONS / F90AN	1.1	2	68.3	0.04	10.2
729	DONS / ING3	1.1	2	68.8	0.035	7.7
730	DONS / BSCL2	1.1	2	75.7	0.031	14.1
731	DONS / TRI69	1.1	2	69.3	0.021	11.5
732	DONS / DB115	1.1	2	70.2	0.021	14.2
733	DONS / ALLC	1.1	2	67.5	0.02	8.6
734	DONS / SPE39	1.1	2	71.3	0.02	11.4
735	DONS / CSN7B	1.1	2	84.6	0.019	14.5
736	DONS / BORC5	1.1	2	70.1	0.019	14.6
737	DONS / NUP58	1.1	2	69.2	0.019	14.6
738	DONS / BI2L2	1.1	2	79.8	0.019	14.8
739	DONS / TIM9	1.1	2	73.7	0.019	14.9
740	DONS / SMG9	1.1	2	68.6	0.019	14.9
741	DONS / SAP18	1	1	90.8	0.742	2.1
742	DONS / SREC2	1	1	91.9	0.742	2.1
743	DONS / FUT4	1	1	90.5	0.742	2.1
744	DONS / ZN681	1	1	86.3	0.742	2.4
745	DONS / ZN624	1	1	87	0.742	2.4
746	DONS / ENTP6	1	2	85.4	0.742	2.5
747	DONS / ZNF92	1	1	86.1	0.742	2.5
748	DONS / ZN273	1	1	85.6	0.742	2.7
749	DONS / ZN595	1	1	84.4	0.742	2.7
750	DONS / Z705G	1	1	84.5	0.742	2.8
751	DONS / TREA	1	1	85.8	0.742	2.8
752	DONS / ZNF85	1	1	86.8	0.742	2.8
753	DONS / ZNF43	1	1	84.3	0.742	2.8
754	DONS / LEG1H	1	1	78.9	0.742	2.8
755	DONS / ZN317	1	1	86.3	0.742	2.8
756	DONS / ZN729	1	1	82.3	0.742	2.8
757	DONS / ZNF90	1	1	85.2	0.742	2.9
758	DONS / VTM2B	1	1	85.5	0.742	2.9
759	DONS / ZN724	1	1	84.7	0.742	2.9
760	DONS / ZN429	1	1	85.6	0.742	3
761	DONS / ZN160	1	1	83.1	0.742	3
762	DONS / ZNF91	1	1	81.1	0.742	3
763	DONS / ZN630	1	1	85.2	0.742	3
764	DONS / ZN728	1	1	85	0.742	3.1
765	DONS / ZN850	1	1	83.2	0.742	3.1
766	DONS / KLRG1	1	1	66.6	0.742	3.1
767	DONS / F151A	1	1	82.3	0.742	3.1
768	DONS / ZN565	1	1	84.2	0.742	3.2
769	DONS / ZN573	1	1	83.9	0.742	3.3
770	DONS / ZN544	1	1	80.9	0.742	3.3
771	DONS / LINES	1	1	61.1	0.742	3.3
772	DONS / ZNF93	1	1	83.5	0.742	3.4
773	DONS / AGRG1	1	1	81.4	0.742	3.5
774	DONS / ZN184	1	1	83	0.742	3.6
775	DONS / ZNF99	1	1	81.9	0.742	3.6
776	DONS / SRS12	1	1	85.9	0.742	3.6
777	DONS / ZN441	1	1	80.8	0.742	3.6
778	DONS / ARK72	1	1	88.6	0.742	3.6
779	DONS / IGLC1	1	1	86.9	0.742	3.7
780	DONS / ZN253	1	1	84.1	0.742	3.7
781	DONS / ZN100	1	1	83.6	0.742	3.7
782	DONS / ZN283	1	1	80.3	0.742	3.7
783	DONS / HXC11	1	1	83.8	0.742	3.8
784	DONS / ZN251	1	1	85.1	0.742	3.8
785	DONS / AXIN2	1	1	85.2	0.742	3.8
786	DONS / CCD15	1	1	78.1	0.742	3.8
787	DONS / ZNF30	1	1	85.1	0.742	3.9
788	DONS / ZN726	1	1	83.4	0.742	3.9
789	DONS / ZN845	1	1	80.3	0.742	3.9
790	DONS / CRIS2	1	1	76	0.742	3.9
791	DONS / ZMYM5	1	1	79.9	0.742	3.9
792	DONS / CLM9	1	1	83.8	0.742	3.9
793	DONS / ZN737	1	1	84	0.742	3.9
794	DONS / ZN626	1	1	84.1	0.742	4
795	DONS / ZN534	1	1	81.6	0.742	4
796	DONS / AXIN1	1	1	86.1	0.742	4
797	DONS / PRS56	1	1	74.8	0.742	4
798	DONS / IPO4	1	1	75.5	0.742	4
799	DONS / EZRI	1	1	85.2	0.742	4.1
800	DONS / Z780B	1	1	83.8	0.742	4.1
801	DONS / HLAF	1	1	77.9	0.742	4.1
802	DONS / ZN268	1	1	83.2	0.742	4.1
803	DONS / PTGIS	1	1	81.4	0.742	4.1
804	DONS / PEBB	1	1	82.2	0.742	4.2
805	DONS / ESF1	1	1	77.6	0.742	4.2
806	DONS / ZN528	1	1	81.8	0.742	4.2
807	DONS / ZN208	1	1	81.1	0.742	4.2
808	DONS / TECT3	1	1	85.3	0.742	4.2
809	DONS / FA78A	1	1	82.4	0.742	4.2
810	DONS / FHI1B	1	1	78.2	0.742	4.2
811	DONS / NUP37	1	1	70.4	0.742	4.3
812	DONS / ZN257	1	1	82.7	0.742	4.3
813	DONS / MA13P	1	1	70.6	0.742	4.3
814	DONS / MTG16	1	1	77.3	0.742	4.3
815	DONS / ZN723	1	1	82.2	0.742	4.3
816	DONS / RN223	1	1	82	0.742	4.3
817	DONS / ZN805	1	1	84.8	0.742	4.4
818	DONS / ZMY12	1	1	78.6	0.742	4.4
819	DONS / PRIC1	1	1	77.3	0.742	4.4
820	DONS / PVRIG	1	1	82.8	0.742	4.4
821	DONS / MBOA7	1	1	77.3	0.742	4.4
822	DONS / MFSD1	1	1	75.3	0.742	4.4
823	DONS / PI15	1	1	83.1	0.742	4.4
824	DONS / ZN607	1	1	81.5	0.742	4.4
825	DONS / PX11C	1	1	73.3	0.742	4.4
826	DONS / ALKB4	1	1	85.8	0.742	4.5
827	DONS / ZN431	1	1	80.4	0.742	4.5
828	DONS / ZN790	1	1	79	0.742	4.5
829	DONS / TNFL4	1	1	84.4	0.742	4.6
830	DONS / ZN347	1	1	80.8	0.742	4.6
831	DONS / CPSF5	1	1	88	0.742	4.6
832	DONS / ZN454	1	1	82.2	0.742	4.6
833	DONS / SRSF1	1	1	84.7	0.742	4.6
834	DONS / FANCC	1	1	80.2	0.742	4.6
835	DONS / ZN599	1	1	82.7	0.742	4.6
836	DONS / GPSM1	1	1	74.6	0.742	4.6
837	DONS / CAH8	1	1	82.5	0.742	4.6
838	DONS / HDC	1	1	82	0.742	4.7
839	DONS / ZN543	1	1	82.6	0.742	4.7
840	DONS / ZN605	1	1	80.5	0.742	4.7
841	DONS / PADI1	1	1	78.9	0.742	4.7
842	DONS / ZN679	1	1	82.4	0.742	4.7
843	DONS / PO4F1	1	1	85.6	0.742	4.8
844	DONS / ZN735	1	1	83	0.742	4.8
845	DONS / TNR14	1	1	84.9	0.742	4.8
846	DONS / SKDA1	1	1	78.7	0.742	4.8
847	DONS / GRHL1	1	1	81.8	0.742	4.8
848	DONS / Z585B	1	1	79.6	0.742	4.8
849	DONS / MEN1	1	1	85.6	0.742	4.9
850	DONS / CAMP3	1	1	80.6	0.742	4.9
851	DONS / SNX20	1	1	84.8	0.742	4.9
852	DONS / Z587B	1	1	78.2	0.742	4.9
853	DONS / Z354A	1	1	84.6	0.742	5
854	DONS / TDR10	1	1	73.9	0.742	5
855	DONS / SRP72	1	1	83	0.742	5
856	DONS / ZN462	1	1	73.9	0.742	5
857	DONS / ZNF28	1	1	81.4	0.742	5
858	DONS / IMA4	1	1	80.9	0.742	5
859	DONS / DHX37	1	1	74.8	0.742	5.1
860	DONS / ZN551	1	1	82	0.742	5.1
861	DONS / TES	1	1	76.5	0.742	5.1
862	DONS / 2ABG	1	1	82.7	0.742	5.1
863	DONS / ZN701	1	1	81	0.742	5.2
864	DONS / SRPK2	1	1	75.7	0.742	5.2
865	DONS / ZN888	1	1	79.5	0.742	5.3
866	DONS / OMGP	1	1	77.7	0.742	5.3
867	DONS / CER1	1	1	80.3	0.742	5.3
868	DONS / TOIP2	1	1	75.3	0.742	5.3
869	DONS / MS3L2	1	1	74.5	0.742	5.4
870	DONS / ZN749	1	1	79.7	0.742	5.4
871	DONS / ANS1B	1	1	79.5	0.742	5.4
872	DONS / SGO1	1	1	77.5	0.742	5.5
873	DONS / ZN471	1	1	84.4	0.742	5.5
874	DONS / RNF6	1	1	76.1	0.742	5.5
875	DONS / ZN761	1	1	79	0.742	5.5
876	DONS / GRB10	1	1	63.8	0.742	5.5
877	DONS / P23D1	1	1	73.2	0.742	5.5
878	DONS / SPI2B	1	1	73.8	0.742	5.5
879	DONS / EVC	1	1	79.6	0.742	5.5
880	DONS / KLK3	1	1	75.7	0.742	5.5
881	DONS / CXB6	1	1	82.8	0.742	5.5
882	DONS / ZN33A	1	1	81.6	0.742	5.6
883	DONS / IFNL4	1	1	83.5	0.742	5.6
884	DONS / TUSC2	1	2	81.5	0.742	5.6
885	DONS / AURKB	1	1	78.8	0.742	5.6
886	DONS / BRNP2	1	1	75.8	0.742	5.6
887	DONS / ANR52	1	1	74.6	0.742	5.6
888	DONS / OX2G	1	1	85.6	0.742	5.7
889	DONS / CATL2	1	1	83.4	0.742	5.7
890	DONS / UB2G2	1	1	70.2	0.742	5.7
891	DONS / AGRL4	1	2	68.5	0.742	5.7
892	DONS / ZN816	1	1	80.1	0.742	5.7
893	DONS / NBPF6	1	1	71.4	0.742	5.8
894	DONS / ZN470	1	1	83.6	0.742	5.8
895	DONS / ZNF57	1	1	78.4	0.742	5.8
896	DONS / ZN287	1	1	78.8	0.742	5.8
897	DONS / TGM3L	1	1	76	0.742	5.8
898	DONS / IGFR1	1	1	72.3	0.742	5.8
899	DONS / FIBIN	1	1	69.6	0.742	5.8
900	DONS / CAN8	1	1	72.7	0.742	5.8
901	DONS / HYALP	1	1	83.4	0.742	5.8
902	DONS / ZN589	1	1	78.4	0.742	5.8
903	DONS / FKBP7	1	1	64.5	0.742	5.8
904	DONS / ZN540	1	1	84.8	0.742	5.8
905	DONS / BDP1	1	1	78.1	0.742	5.9
906	DONS / ZN674	1	1	79	0.742	5.9
907	DONS / ZN430	1	1	80.7	0.742	5.9
908	DONS / 3BP2	1	1	85.1	0.742	6
909	DONS / ZN799	1	1	77.2	0.742	6
910	DONS / ZN426	1	1	81.3	0.742	6
911	DONS / RSPH9	1	1	81.5	0.742	6
912	DONS / RBAK	1	1	81.3	0.742	6.1
913	DONS / ZN235	1	1	80.9	0.742	6.1
914	DONS / GLT16	1	1	84.8	0.742	6.1
915	DONS / ARRB2	1	1	80.1	0.742	6.1
916	DONS / NUB1	1	1	68.3	0.742	6.1
917	DONS / UBE2O	1	1	69.9	0.742	6.1
918	DONS / TUTLA	1	1	80.3	0.742	6.2
919	DONS / UBL7	1	1	67.6	0.742	6.2
920	DONS / AVR2B	1	1	77.4	0.742	6.2
921	DONS / GSG1L	1	1	80.6	0.742	6.2
922	DONS / UBE2N	1	1	75.3	0.742	6.2
923	DONS / ZN420	1	1	79.9	0.742	6.2
924	DONS / TNR18	1	1	77.4	0.742	6.2
925	DONS / ARSH	1	1	74.7	0.742	6.3
926	DONS / NID2	1	1	75.5	0.742	6.3
927	DONS / PROK2	1	1	79.4	0.742	6.3
928	DONS / GON7	1	1	80.5	0.742	6.3
929	DONS / ZN778	1	1	78.6	0.742	6.3
930	DONS / KBP	1	1	69	0.742	6.3
931	DONS / SUCO	1	1	81	0.742	6.3
932	DONS / ZN334	1	1	78.9	0.742	6.3
933	DONS / SRSF3	1	1	84.1	0.742	6.3
934	DONS / RN222	1	1	78.2	0.742	6.4
935	DONS / PCDB1	1	1	72.6	0.742	6.4
936	DONS / RPAP1	1	2	72.1	0.742	6.4
937	DONS / PMEL	1	1	71.1	0.742	6.5
938	DONS / CHAD	1	1	82.9	0.742	6.6
939	DONS / PARPT	1	1	83	0.742	6.6
940	DONS / CO5A3	1	1	74.6	0.742	6.7
941	DONS / TOR2X	1	1	74.9	0.742	6.7
942	DONS / HDA10	1	1	76.1	0.742	6.7
943	DONS / ZN226	1	1	77.8	0.742	6.7
944	DONS / SIAH3	1	1	71.8	0.742	6.8
945	DONS / ZN677	1	1	78.5	0.742	6.8
946	DONS / SRPK1	1	1	79.1	0.742	6.8
947	DONS / TRI42	1	1	85.5	0.742	6.8
948	DONS / GNPAT	1	1	76.6	0.742	6.8
949	DONS / RNF12	1	1	77.4	0.742	6.9
950	DONS / ELP5	1	1	77.1	0.742	6.9
951	DONS / 2ABA	1	1	80.1	0.742	6.9
952	DONS / ZN37A	1	1	80.7	0.742	6.9
953	DONS / LHPL7	1	1	67.6	0.742	6.9
954	DONS / GPT2L	1	1	75.7	0.742	6.9
955	DONS / ZN564	1	1	79.7	0.742	6.9
956	DONS / CR2	1	1	77.6	0.742	6.9
957	DONS / PRPH2	1	1	77.7	0.742	7
958	DONS / ZN264	1	1	80.6	0.742	7
959	DONS / CEA16	1	1	66.5	0.742	7.1
960	DONS / DDX51	1	1	74.8	0.742	7.1
961	DONS / AEDO	1	1	68.9	0.742	7.1
962	DONS / PKHM3	1	1	69.3	0.742	7.1
963	DONS / CLCN7	1	1	74.1	0.742	7.2
964	DONS / MARC2	1	1	86.4	0.742	7.2
965	DONS / LANC3	1	1	73.6	0.742	7.3
966	DONS / 2ABD	1	1	80.8	0.742	7.3
967	DONS / DHX30	1	1	70.6	0.742	7.3
968	DONS / AASS	1	1	76.9	0.742	7.3
969	DONS / LRC56	1	1	75.1	0.742	7.3
970	DONS / ZN559	1	1	81.7	0.742	7.3
971	DONS / DGKQ	1	1	71.7	0.742	7.3
972	DONS / PPM1D	1	1	80.9	0.742	7.4
973	DONS / ZN197	1	1	74.2	0.742	7.4
974	DONS / RS28	1	1	86.6	0.742	7.4
975	DONS / RM17	1	1	80.5	0.742	7.5
976	DONS / FKBP8	1	1	81.6	0.742	7.5
977	DONS / IZUM4	1	1	75.8	0.742	7.5
978	DONS / ZN460	1	1	81.6	0.742	7.5
979	DONS / LRIT1	1	1	67.6	0.742	7.6
980	DONS / ZF69B	1	1	80.6	0.742	7.6
981	DONS / ZN568	1	1	81	0.742	7.6
982	DONS / TTC12	1	1	70.3	0.742	7.6
983	DONS / MSD5	1	1	68.1	0.742	7.7
984	DONS / CMTR2	1	1	71.4	0.742	7.7
985	DONS / CFA69	1	1	73.4	0.742	7.7
986	DONS / ASAP2	1	1	79	0.742	7.7
987	DONS / FBLN3	1	1	85.9	0.742	7.7
988	DONS / FR8P1	1	1	70.4	0.742	7.8
989	DONS / GAPR1	1	1	72.8	0.742	7.8
990	DONS / ENPP5	1	1	80.2	0.742	7.8
991	DONS / AHR	1	1	69.7	0.742	7.8
992	DONS / 2ABB	1	1	80.1	0.742	7.8
993	DONS / TREM2	1	1	77.5	0.742	7.9
994	DONS / ZN442	1	1	75.4	0.742	8
995	DONS / CA109	1	1	78.8	0.742	8
996	DONS / MYPT2	1	1	82.5	0.742	8.1
997	DONS / ACL7B	1	1	77	0.742	8.1
998	DONS / PRS45	1	1	76.4	0.742	8.1
999	DONS / SC22C	1	1	60.5	0.742	8.2
1000	DONS / SNX21	1	1	81.9	0.742	8.2
1001	DONS / STAU2	1	1	85.2	0.742	8.2
1002	DONS / PSMD5	1	1	75	0.742	8.2
1003	DONS / DZIP3	1	1	71.6	0.742	8.2
1004	DONS / RAP2A	1	1	86.5	0.742	8.3
1005	DONS / COLA1	1	1	75.6	0.742	8.3
1006	DONS / STK25	1	1	69.4	0.742	8.4
1007	DONS / PO4F2	1	1	82.7	0.742	8.4
1008	DONS / PMS1	1	1	61.9	0.742	8.4
1009	DONS / APLP2	1	1	74.9	0.742	8.4
1010	DONS / ARRB1	1	2	78.1	0.742	8.5
1011	DONS / NCTR1	1	1	84.9	0.742	8.5
1012	DONS / ACHG	1	1	73	0.742	8.6
1013	DONS / NLRP9	1	1	71.8	0.742	8.6
1014	DONS / PTBP1	1	1	82.6	0.742	8.7
1015	DONS / SIR1	1	1	65.5	0.742	8.7
1016	DONS / MRO2B	1	1	79.9	0.742	8.8
1017	DONS / SCNNA	1	1	73.3	0.742	9
1018	DONS / NDC1	1	1	74.2	0.742	9
1019	DONS / ZNF98	1	1	78.6	0.742	9
1020	DONS / PRD13	1	1	73.7	0.742	9
1021	DONS / FNBP1	1	1	80.1	0.742	9.1
1022	DONS / TSP2	1	1	77.5	0.742	9.1
1023	DONS / WDR91	1	1	73.5	0.742	9.1
1024	DONS / IMP4	1	1	76.5	0.742	9.2
1025	DONS / ZN596	1	1	77.3	0.742	9.2
1026	DONS / RAP2B	1	1	85.5	0.742	9.3
1027	DONS / SEM1	1	1	74.3	0.742	9.3
1028	DONS / NECT3	1	1	80.7	0.742	9.3
1029	DONS / ZN343	1	1	76.4	0.742	9.3
1030	DONS / AIDA	1	1	77.8	0.742	9.4
1031	DONS / SC22A	1	1	77.5	0.742	9.4
1032	DONS / ZN709	1	1	76.6	0.742	9.4
1033	DONS / TM102	1	1	76.1	0.742	9.5
1034	DONS / SPAT6	1	1	65.7	0.742	9.6
1035	DONS / ZN830	1	1	74.4	0.742	9.6
1036	DONS / TM216	1	1	78.6	0.742	9.6
1037	DONS / ZN865	1	1	69	0.742	9.7
1038	DONS / ZN75C	1	1	72.2	0.742	9.8
1039	DONS / KREM2	1	1	73.7	0.742	9.9
1040	DONS / FREM3	1	1	65.4	0.742	10.1
1041	DONS / SPRY4	1	1	77.7	0.742	10.1
1042	DONS / ZN658	1	1	75.7	0.742	10.2
1043	DONS / GA45G	1	1	76.4	0.742	10.2
1044	DONS / TLL1	1	1	63	0.742	10.3
1045	DONS / ATS13	1	1	72.5	0.742	10.3
1046	DONS / PTBP2	1	1	82.4	0.742	10.4
1047	DONS / PXDC2	1	1	72.7	0.742	10.5
1048	DONS / IFIT2	1	1	76.1	0.742	10.5
1049	DONS / RPAB2	1	2	74.5	0.742	10.5
1050	DONS / O51B2	1	1	77	0.742	10.5
1051	DONS / SKAP1	1	1	75.7	0.742	10.5
1052	DONS / ZN337	1	1	75.6	0.742	10.5
1053	DONS / SNX13	1	1	68.4	0.742	10.5
1054	DONS / IL13	1	1	77	0.742	10.5
1055	DONS / TIE1	1	1	81.3	0.742	10.5
1056	DONS / UBAP1	1	1	77.8	0.742	10.6
1057	DONS / ZN560	1	1	73.3	0.742	10.6
1058	DONS / TIMP4	1	1	72.7	0.742	10.6
1059	DONS / PI42B	1	1	81.2	0.742	10.7
1060	DONS / TX101	1	2	76.1	0.742	10.7
1061	DONS / ZFY16	1	1	77.3	0.742	10.7
1062	DONS / ZN782	1	1	80.8	0.742	10.7
1063	DONS / ELOB	1	1	78.9	0.742	10.7
1064	DONS / RNF4	1	1	71.4	0.742	10.9
1065	DONS / ZN135	1	1	75.5	0.742	10.9
1066	DONS / UBIML	1	1	72.6	0.742	11
1067	DONS / TSP3	1	1	78.5	0.742	11
1068	DONS / DTX3	1	1	75.1	0.742	11
1069	DONS / JERKY	1	1	74.6	0.742	11.1
1070	DONS / NAR1	1	1	76.3	0.742	11.2
1071	DONS / ACTN2	1	1	76.6	0.742	11.2
1072	DONS / XPC	1	1	72.8	0.742	11.2
1073	DONS / HPLN1	1	1	78.9	0.742	11.3
1074	DONS / BMP1	1	1	64.7	0.742	11.4
1075	DONS / PIGX	1	1	75.9	0.742	11.4
1076	DONS / ZN526	1	1	66.8	0.742	11.5
1077	DONS / DEDD2	1	1	74.1	0.742	11.5
1078	DONS / TF3C3	1	1	76.4	0.742	11.5
1079	DONS / MMP10	1	1	70.2	0.742	11.5
1080	DONS / ZN808	1	1	75.2	0.742	11.5
1081	DONS / EEPD1	1	1	73.2	0.742	11.5
1082	DONS / ARRS	1	1	74.8	0.742	11.5
1083	DONS / HAX1	1	1	72.3	0.742	11.6
1084	DONS / DIK1B	1	1	70.3	0.742	11.6
1085	DONS / ZN443	1	1	69.6	0.742	11.7
1086	DONS / GARE1	1	1	72.1	0.742	11.8
1087	DONS / CLC4F	1	1	66.3	0.742	11.8
1088	DONS / PIGA	1	2	79.4	0.742	11.8
1089	DONS / LV301	1	1	77.4	0.742	11.8
1090	DONS / APCL	1	1	83.9	0.742	11.9
1091	DONS / CE152	1	1	69.4	0.742	11.9
1092	DONS / CAN11	1	2	73	0.742	11.9
1093	DONS / RET4	1	1	71.8	0.742	11.9
1094	DONS / TSG6	1	1	73.9	0.742	11.9
1095	DONS / INPP	1	1	76.2	0.742	11.9
1096	DONS / RHG20	1	1	74.5	0.742	12
1097	DONS / S22AE	1	1	73.5	0.742	12
1098	DONS / TSP4	1	1	77.1	0.742	12
1099	DONS / RGN	1	1	90.5	0.742	12
1100	DONS / LMTK2	1	1	72.7	0.742	12
1101	DONS / LEMD2	1	2	72.7	0.742	12.1
1102	DONS / CHADL	1	1	80.2	0.742	12.2
1103	DONS / MON1A	1	1	79	0.742	12.2
1104	DONS / LRC45	1	1	82	0.742	12.2
1105	DONS / BIRC2	1	1	76.5	0.742	12.2
1106	DONS / WIZ	1	1	75.2	0.742	12.3
1107	DONS / ZN792	1	1	76.6	0.742	12.4
1108	DONS / ZN555	1	1	72.7	0.742	12.4
1109	DONS / PTHB1	1	1	80.4	0.742	12.5
1110	DONS / RAD1	1	1	79.7	0.742	12.5
1111	DONS / HNRC4	1	1	86.7	0.742	12.5
1112	DONS / KRBX5	1	1	76.6	0.742	12.5
1113	DONS / ZCCHV	1	1	78.5	0.742	12.6
1114	DONS / CO5A1	1	2	75	0.742	12.7
1115	DONS / PI42A	1	1	79.8	0.742	12.8
1116	DONS / ZNF81	1	1	74.7	0.742	12.8
1117	DONS / TM1L1	1	1	73.7	0.742	12.9
1118	DONS / LRRT1	1	1	78.2	0.742	12.9
1119	DONS / LRTM2	1	1	73.3	0.742	12.9
1120	DONS / CATG	1	1	73.9	0.742	12.9
1121	DONS / SHC3	1	1	79.7	0.742	13
1122	DONS / IL1RA	1	2	77.9	0.742	13
1123	DONS / PIPSL	1	1	74.9	0.742	13.2
1124	DONS / MYO1F	1	1	72	0.742	13.2
1125	DONS / ZN132	1	1	73.9	0.742	13.4
1126	DONS / ACTN4	1	1	76.1	0.742	13.7
1127	DONS / ADA21	1	1	68.5	0.742	14
1128	DONS / LYG1	1	1	79.5	0.742	14
1129	DONS / RM38	1	1	72.5	0.742	14.1
1130	DONS / CARM1	1	1	81.2	0.742	14.1
1131	DONS / PLCB1	1	1	78.9	0.742	14.3
1132	DONS / DOK2	1	1	88.6	0.741	2.3
1133	DONS / B3GN6	1	1	84.7	0.741	3.1
1134	DONS / RBM26	1	1	88.6	0.741	3.9
1135	DONS / RADI	1	1	85.9	0.741	4.2
1136	DONS / EDEM2	1	1	85.4	0.741	4.9
1137	DONS / NYX	1	1	78.1	0.741	5.5
1138	DONS / RFPL3	1	1	72.1	0.741	5.8
1139	DONS / MED16	1	1	77.9	0.741	6
1140	DONS / CTRL	1	1	68.8	0.741	6.2
1141	DONS / SNW1	1	1	81.6	0.741	6.2
1142	DONS / CBX8	1	1	72.3	0.741	6.8
1143	DONS / MTG8	1	1	70.1	0.741	6.9
1144	DONS / MECP2	1	1	79.8	0.741	7
1145	DONS / ZN692	1	1	74.6	0.741	7.1
1146	DONS / GALT1	1	1	73.3	0.741	7.2
1147	DONS / PRD10	1	1	80.5	0.741	7.3
1148	DONS / ESRP1	1	1	76.2	0.741	7.4
1149	DONS / IGKC	1	1	65.7	0.741	7.5
1150	DONS / OXSR1	1	1	80.9	0.741	7.7
1151	DONS / GALT4	1	1	76	0.741	7.9
1152	DONS / RFX1	1	1	85	0.741	8.5
1153	DONS / PILRB	1	1	80.2	0.741	8.6
1154	DONS / EFHC2	1	1	69.8	0.741	9.7
1155	DONS / TBB1	1	1	68.3	0.741	10.1
1156	DONS / S2542	1	1	65.3	0.741	10.2
1157	DONS / BT1A1	1	1	63	0.741	10.6
1158	DONS / NRBP	1	1	71.2	0.741	11
1159	DONS / SEP15	1	1	75.6	0.741	11.3
1160	DONS / MYOM3	1	1	70.7	0.741	11.4
1161	DONS / TUTLB	1	1	72.5	0.741	11.7
1162	DONS / PLF4	1	1	73.3	0.741	11.8
1163	DONS / TEN2	1	1	77.4	0.741	12
1164	DONS / MID51	1	1	78.5	0.741	12.2
1165	DONS / DZAN1	1	1	66.9	0.741	12.3
1166	DONS / ANM9	1	1	74.7	0.741	12.3
1167	DONS / MAGL2	1	1	71.3	0.741	12.5
1168	DONS / STABP	1	1	83.3	0.741	12.6
1169	DONS / GFRA2	1	1	72.8	0.741	12.7
1170	DONS / P5CS	1	1	71.2	0.741	12.8
1171	DONS / R51A1	1	1	74.9	0.741	12.9
1172	DONS / CDK15	1	1	70.5	0.741	13
1173	DONS / ICAM4	1	1	78.2	0.741	13.4
1174	DONS / ZIM2	1	1	73.8	0.741	13.5
1175	DONS / FPRP	1	1	74.9	0.741	13.5
1176	DONS / ZN786	1	1	75.9	0.741	13.5
1177	DONS / SKI	1	1	76.7	0.741	13.5
1178	DONS / GRRE1	1	2	79.3	0.741	13.7
1179	DONS / ZN418	1	1	71.4	0.741	14
1180	DONS / INAR2	1	1	75	0.741	14.2
1181	DONS / ARK73	1	1	88.8	0.74	4.3
1182	DONS / MBTP2	1	1	72.1	0.74	4.7
1183	DONS / PIGL	1	1	75.2	0.74	5.3
1184	DONS / C2AIL	1	1	62	0.74	5.7
1185	DONS / GPR15	1	1	70.4	0.74	5.9
1186	DONS / ZN574	1	1	73.6	0.74	6.7
1187	DONS / ITAE	1	1	79.3	0.74	6.7
1188	DONS / IF3M	1	1	86.8	0.74	7.7
1189	DONS / CLCB	1	1	76.6	0.74	7.7
1190	DONS / FBXW8	1	1	71.8	0.74	7.9
1191	DONS / EPN1	1	1	89.4	0.74	8.2
1192	DONS / GLMN	1	1	72.2	0.74	8.3
1193	DONS / RAD54	1	1	69.8	0.74	8.3
1194	DONS / GRPL2	1	1	73.8	0.74	8.6
1195	DONS / R3HD1	1	1	71.7	0.74	8.9
1196	DONS / CBPN	1	1	75.5	0.74	8.9
1197	DONS / ADCY8	1	1	77.2	0.74	9.1
1198	DONS / LRFN5	1	1	65.7	0.74	9.2
1199	DONS / GDF6	1	1	71.9	0.74	9.2
1200	DONS / S45A4	1	1	75.7	0.74	9.4
1201	DONS / CNIPF	1	1	74.2	0.74	10.4
1202	DONS / CD6	1	1	86.3	0.74	10.9
1203	DONS / DSCL1	1	1	82.8	0.74	11.1
1204	DONS / VRTN	1	1	74.4	0.74	12
1205	DONS / ESR2	1	1	81.2	0.74	12.2
1206	DONS / DACT3	1	1	65.9	0.74	12.5
1207	DONS / ZN827	1	1	62.4	0.74	12.6
1208	DONS / CF118	1	1	69.9	0.74	12.9
1209	DONS / TERB2	1	1	75.3	0.74	13.5
1210	DONS / MORC2	1	1	80.9	0.74	13.9
1211	DONS / ARI1	1	2	76	0.74	14.1
1212	DONS / KS6B1	1	1	76.2	0.74	14.3
1213	DONS / ARK74	1	1	88.9	0.739	3.7
1214	DONS / KIF14	1	1	74.7	0.739	5.8
1215	DONS / KV112	1	1	78	0.739	6.2
1216	DONS / CEL2A	1	1	72.3	0.739	6.3
1217	DONS / CP39A	1	1	75.4	0.739	6.5
1218	DONS / WDR62	1	1	76.4	0.739	6.6
1219	DONS / PAPP1	1	1	69.6	0.739	6.7
1220	DONS / TMM52	1	1	72.3	0.739	8.4
1221	DONS / NSDHL	1	2	73.8	0.739	8.7
1222	DONS / EFGM	1	1	73.1	0.739	8.7
1223	DONS / SPART	1	2	66	0.739	9.2
1224	DONS / C102B	1	1	82.7	0.739	10.2
1225	DONS / KCP	1	1	72.1	0.739	12.8
1226	DONS / ZN304	1	1	73.7	0.739	13.8
1227	DONS / FBLN2	1	1	76.5	0.739	13.8
1228	DONS / DDX23	1	1	72.7	0.739	14.4
1229	DONS / F117A	1	1	77.5	0.738	6.2
1230	DONS / FUMH	1	1	83.9	0.738	6.2
1231	DONS / CASR	1	1	76.9	0.738	6.6
1232	DONS / SHLD2	1	1	72.3	0.738	6.6
1233	DONS / AAPK1	1	1	73.5	0.738	6.8
1234	DONS / FRMD1	1	1	69.4	0.738	8.5
1235	DONS / NOP16	1	1	81.3	0.738	9.5
1236	DONS / RHOH	1	1	76.4	0.738	9.7
1237	DONS / UIMC1	1	1	71.6	0.738	11.3
1238	DONS / JADE2	1	1	71.9	0.738	13
1239	DONS / FCRL5	1	1	83.9	0.738	13
1240	DONS / STXB1	1	1	68.7	0.738	13.1
1241	DONS / ZBT22	1	1	74.1	0.738	13.6
1242	DONS / PA2GF	1	1	81.1	0.737	4
1243	DONS / LRRN2	1	1	82.2	0.737	4.6
1244	DONS / YX004	1	1	77	0.737	5.5
1245	DONS / KDM6A	1	1	73.6	0.737	6
1246	DONS / ISK9	1	1	85.2	0.737	6.2
1247	DONS / WDR88	1	1	74.3	0.737	6.5
1248	DONS / LRRC3	1	1	70.3	0.737	7.3
1249	DONS / NR2E3	1	1	85.8	0.737	7.5
1250	DONS / MKROS	1	1	72.9	0.737	7.8
1251	DONS / EGLN3	1	1	69.6	0.737	8.2
1252	DONS / FXL12	1	1	71.8	0.737	8.8
1253	DONS / CASP6	1	1	77.3	0.737	11.2
1254	DONS / EFHC1	1	1	77.9	0.737	11.7
1255	DONS / CE290	1	1	67.9	0.737	12.5
1256	DONS / CA2D3	1	1	83.6	0.737	13
1257	DONS / IL27A	1	1	73.6	0.737	13.2
1258	DONS / TF2L1	1	1	77.8	0.737	14.4
1259	DONS / NET4	1	1	82	0.736	3.4
1260	DONS / SETD4	1	1	82.5	0.736	4.1
1261	DONS / ZN654	1	1	73.5	0.736	5.2
1262	DONS / IDS	1	1	78.6	0.736	6.9
1263	DONS / ASA2B	1	1	77.2	0.736	7.3
1264	DONS / DPOD1	1	1	68.6	0.736	7.7
1265	DONS / TAF1C	1	1	72.5	0.736	7.9
1266	DONS / TSR1	1	1	70.8	0.736	8.8
1267	DONS / RABP2	1	1	79.3	0.736	8.9
1268	DONS / RUND1	1	1	67.7	0.736	9.7
1269	DONS / SOBP	1	1	77.7	0.736	9.8
1270	DONS / CTDS2	1	1	66.7	0.736	10
1271	DONS / CCL19	1	2	79.5	0.736	10.5
1272	DONS / TM107	1	1	83.9	0.736	11.4
1273	DONS / FA83D	1	1	76.3	0.736	13
1274	DONS / FUT10	1	1	70.9	0.736	13.2
1275	DONS / RXRG	1	1	84.4	0.736	13.6
1276	DONS / TEN4	1	1	75.8	0.736	13.7
1277	DONS / G3BP1	1	1	75.7	0.735	4.9
1278	DONS / EVA1C	1	1	64.1	0.735	6.2
1279	DONS / SPTC2	1	1	76.4	0.735	8.2
1280	DONS / SPP2B	1	1	71.5	0.735	9.9
1281	DONS / RPGF2	1	1	74	0.735	11
1282	DONS / WDR70	1	1	66.4	0.735	12
1283	DONS / LCA5L	1	1	71.3	0.735	12.1
1284	DONS / UN13B	1	1	80.1	0.735	12.8
1285	DONS / GS1L2	1	1	76.9	0.735	13.1
1286	DONS / LRN4L	1	1	74.8	0.735	13.7
1287	DONS / NLGNX	1	1	76.3	0.734	5.9
1288	DONS / MPIP2	1	1	77.8	0.734	6.9
1289	DONS / MTX1	1	1	71.7	0.734	8.1
1290	DONS / DMA	1	1	70.2	0.734	8.3
1291	DONS / T2R20	1	1	67.1	0.734	9.5
1292	DONS / GDF7	1	1	68.9	0.734	9.7
1293	DONS / CTIP	1	1	60.1	0.734	9.8
1294	DONS / SPTCS	1	1	70.2	0.734	10.8
1295	DONS / ZMAT4	1	1	80.6	0.734	13.4
1296	DONS / MGAT3	1	1	77.4	0.734	14.2
1297	DONS / SULF1	1	1	74.7	0.733	5.5
1298	DONS / NOCT	1	1	76.9	0.733	6.3
1299	DONS / SIN3B	1	1	74.6	0.733	7.8
1300	DONS / CDK9	1	1	68.1	0.733	9.6
1301	DONS / PTBP3	1	1	80.3	0.733	13.5
1302	DONS / MMP8	1	1	69.6	0.733	13.7
1303	DONS / TDGF1	1	1	72.1	0.733	14.3
1304	DONS / PKHB2	1	1	90.3	0.732	3.2
1305	DONS / PCSK4	1	1	78.4	0.732	4.3
1306	DONS / TBC14	1	1	72.9	0.732	5.9
1307	DONS / T2R36	1	1	65	0.732	7.4
1308	DONS / U17L5	1	1	67.6	0.732	9.4
1309	DONS / SASH3	1	1	77.4	0.732	9.9
1310	DONS / GRSF1	1	1	80.7	0.732	13.4
1311	DONS / CRLD2	1	1	81.9	0.731	6.3
1312	DONS / DHX35	1	1	69.7	0.731	7.1
1313	DONS / ELMO3	1	1	73.6	0.731	7.6
1314	DONS / JUNO	1	1	68.3	0.731	7.9
1315	DONS / FKBP6	1	1	71.6	0.731	8.9
1316	DONS / O52Z1	1	1	71.2	0.731	9.1
1317	DONS / GINM1	1	1	72.7	0.731	9.1
1318	DONS / NDUB9	1	1	77	0.731	12.2
1319	DONS / KDM4B	1	1	71.6	0.731	13
1320	DONS / S35G6	1	2	63	0.731	13.7
1321	DONS / MAP2	1	1	81	0.73	4
1322	DONS / FBRS	1	1	79.4	0.73	4.1
1323	DONS / TLR10	1	1	78.5	0.73	5.1
1324	DONS / EVI5L	1	1	75.3	0.73	6.9
1325	DONS / MD2L2	1	2	72.6	0.73	9.9
1326	DONS / LSM1	1	1	57.1	0.73	10.1
1327	DONS / ACPH	1	1	75.1	0.73	10.3
1328	DONS / SORL	1	1	71.7	0.73	11.6
1329	DONS / PCDH8	1	1	78	0.73	13.9
1330	DONS / ZMYM1	1	1	74.1	0.729	4.9
1331	DONS / BICRA	1	1	75.3	0.729	6.7
1332	DONS / RFX6	1	1	69.1	0.728	6.7
1333	DONS / MESH1	1	1	74.2	0.728	7.1
1334	DONS / ASB4	1	1	71.1	0.728	7.4
1335	DONS / ST1A3	1	1	86.3	0.728	10.5
1336	DONS / AMNLS	1	1	76.5	0.728	12.4
1337	DONS / WWTR1	1	1	90.1	0.727	1.8
1338	DONS / EPCR	1	1	76.8	0.727	4.4
1339	DONS / HGH1	1	1	78.5	0.727	4.9
1340	DONS / ZDH24	1	1	78.4	0.727	10.4
1341	DONS / PGM1	1	1	83.5	0.727	10.6
1342	DONS / FACR2	1	1	73.1	0.727	10.9
1343	DONS / SF3B2	1	1	70.2	0.727	12.2
1344	DONS / NEUS	1	1	77.1	0.727	13.3
1345	DONS / SFRP3	1	1	80.4	0.727	13.5
1346	DONS / CSAG1	1	1	68.2	0.726	11.3
1347	DONS / P2R3A	1	1	67.1	0.725	5.9
1348	DONS / CHST4	1	1	79.4	0.725	6.6
1349	DONS / CUL4A	1	1	79.4	0.725	7
1350	DONS / TB10B	1	1	69.5	0.725	7.4
1351	DONS / ABHGA	1	1	72.2	0.725	8.9
1352	DONS / ASHWN	1	1	71.9	0.724	10.3
1353	DONS / RECK	1	1	75.7	0.724	14.2
1354	DONS / PEX5R	1	1	81.5	0.723	4.3
1355	DONS / H6ST2	1	1	81.5	0.723	5.5
1356	DONS / TYRP2	1	1	75.7	0.723	6.2
1357	DONS / PGBD5	1	1	71.4	0.723	7
1358	DONS / CTRB2	1	1	68.3	0.723	7.1
1359	DONS / RTP1	1	1	76.3	0.723	7.5
1360	DONS / PSN2	1	1	76.8	0.723	12.2
1361	DONS / E41L1	1	1	68.3	0.723	13.1
1362	DONS / DEF6	1	1	77.5	0.722	5.6
1363	DONS / TVA11	1	1	72.1	0.722	5.6
1364	DONS / DERM	1	1	74.4	0.722	6
1365	DONS / COX2	1	1	75	0.722	6.4
1366	DONS / NLGNY	1	1	74.3	0.722	7.4
1367	DONS / CLCA	1	1	75	0.722	11.2
1368	DONS / RM02	1	1	74.5	0.722	13.1
1369	DONS / SIA4B	1	1	75	0.722	13.4
1370	DONS / RBM33	1	1	85.4	0.721	3.6
1371	DONS / WDFY2	1	1	73.2	0.721	6.4
1372	DONS / SC65	1	1	71	0.721	8.1
1373	DONS / CC166	1	1	85.3	0.721	8.3
1374	DONS / ZBT40	1	1	70.8	0.721	9.4
1375	DONS / WDR73	1	1	69.1	0.72	7.8
1376	DONS / MTMRD	1	1	66.9	0.72	11.7
1377	DONS / TEKT1	1	1	78.6	0.719	7.9
1378	DONS / EGR1	1	1	68.5	0.719	8.9
1379	DONS / RIMS2	1	1	59.9	0.719	9.8
1380	DONS / MET23	1	1	82.7	0.719	11.7
1381	DONS / FNDC1	1	1	71.1	0.719	12.3
1382	DONS / MORN5	1	2	79	0.719	12.7
1383	DONS / SCTM1	1	1	73.8	0.719	13.2
1384	DONS / ZN620	1	1	75.9	0.719	14.2
1385	DONS / ARMX3	1	1	67.7	0.718	5.7
1386	DONS / VW5B2	1	1	72.2	0.718	6
1387	DONS / PDPR	1	1	77.3	0.718	8.1
1388	DONS / CREG1	1	1	78	0.718	9.7
1389	DONS / ARP5	1	1	70.2	0.718	10
1390	DONS / PXDNL	1	1	77.7	0.718	10.2
1391	DONS / GP143	1	1	65.7	0.717	6.4
1392	DONS / TASOR	1	1	83.3	0.717	11.3
1393	DONS / AGRA3	1	1	71.5	0.717	12
1394	DONS / AGRG7	1	1	67.3	0.716	7.9
1395	DONS / DGUOK	1	1	72.8	0.716	8.9
1396	DONS / MIPT3	1	1	75.8	0.716	10.9
1397	DONS / FOXI1	1	1	85.2	0.716	11.4
1398	DONS / K2026	1	1	80.5	0.715	6.9
1399	DONS / GPBL1	1	1	73.8	0.715	7.4
1400	DONS / CHK1	1	1	66.9	0.715	8.1
1401	DONS / CP11A	1	1	74.2	0.715	11.8
1402	DONS / IMA6	1	1	85.7	0.714	5.1
1403	DONS / ZN217	1	1	70.2	0.714	13.2
1404	DONS / ABT1	1	1	67.1	0.713	12.9
1405	DONS / ZN616	1	1	69.5	0.713	14.2
1406	DONS / PTC1	1	1	64.7	0.713	14.2
1407	DONS / ST1C2	1	1	79.7	0.712	5
1408	DONS / CARL2	1	1	76.4	0.712	5.3
1409	DONS / ZIK1	1	1	71.4	0.712	14.1
1410	DONS / GARL3	1	1	72.9	0.711	5.2
1411	DONS / SNCAP	1	1	75.5	0.711	6
1412	DONS / SRBS1	1	1	78.6	0.711	6
1413	DONS / P4HA1	1	1	79.1	0.711	6.7
1414	DONS / TFKLN	1	1	78.8	0.711	9.1
1415	DONS / GRID1	1	1	62.8	0.711	10.3
1416	DONS / UPK2	1	2	65.3	0.711	10.3
1417	DONS / CNPD1	1	1	65.2	0.711	10.4
1418	DONS / SIG15	1	1	81.4	0.711	13.7
1419	DONS / LIPS	1	1	77.7	0.71	5.4
1420	DONS / CARL3	1	1	72.1	0.71	6.3
1421	DONS / MBB1A	1	1	69.4	0.71	7.2
1422	DONS / CA112	1	1	69.6	0.71	7.6
1423	DONS / MCAF2	1	1	74	0.709	2.8
1424	DONS / TT39A	1	1	76.4	0.709	5.7
1425	DONS / WSCD2	1	1	73.8	0.709	8.4
1426	DONS / EDEM1	1	1	76.9	0.709	9.2
1427	DONS / STRAB	1	1	68.5	0.709	10.4
1428	DONS / BACD2	1	1	76.6	0.709	14.1
1429	DONS / ARGL1	1	1	78.6	0.708	5.8
1430	DONS / CXCR1	1	1	67.1	0.707	7.6
1431	DONS / TPST1	1	1	71	0.706	9.7
1432	DONS / FXL13	1	1	80	0.706	13.7
1433	DONS / HV333	1	1	78.7	0.705	5.2
1434	DONS / RN123	1	1	70.3	0.705	7.9
1435	DONS / GLTL6	1	1	78.7	0.705	8.3
1436	DONS / MFN2	1	1	67	0.704	7.4
1437	DONS / SETB2	1	1	74.1	0.703	5.7
1438	DONS / INVS	1	1	71.9	0.703	7.2
1439	DONS / CASZ1	1	1	71.5	0.703	10.9
1440	DONS / NUP54	1	2	77.1	0.703	14.1
1441	DONS / LRP3	1	1	76.2	0.702	14.4
1442	DONS / T2R60	1	1	62.8	0.701	8.1
1443	DONS / DEF3	1	1	64.9	0.701	11.9
1444	DONS / SMG5	1	1	72.6	0.701	14
1445	DONS / CAD16	1	1	77	0.699	4
1446	DONS / AGRE4	1	1	66.3	0.699	6
1447	DONS / PRP18	1	1	74.1	0.699	9.5
1448	DONS / KI21A	1	1	80	0.699	9.9
1449	DONS / SP9	1	1	77.1	0.699	13
1450	DONS / ENASE	1	1	79.2	0.698	5.1
1451	DONS / UFD1	1	1	76.3	0.698	6
1452	DONS / KRCC1	1	1	76.7	0.698	8.3
1453	DONS / SIM12	1	2	76.6	0.698	10.5
1454	DONS / CFA36	1	1	65.8	0.698	12.5
1455	DONS / LEG1	1	1	76.7	0.698	13.5
1456	DONS / RCCD1	1	1	76.6	0.698	14
1457	DONS / FOLR2	1	1	75.2	0.696	6.9
1458	DONS / MK11	1	1	69.1	0.696	7.4
1459	DONS / DOCK3	1	1	64.3	0.696	8.5
1460	DONS / ZHX1R	1	1	65.9	0.695	7.8
1461	DONS / SPT48	1	1	68.7	0.695	8.9
1462	DONS / GRDN	1	1	68.5	0.695	11.2
1463	DONS / A14EL	1	1	74.4	0.695	12
1464	DONS / RASF4	1	1	70.5	0.694	10.6
1465	DONS / THAP2	1	1	76.2	0.693	11.7
1466	DONS / VHL	1	1	81.7	0.692	12.3
1467	DONS / TBC3D	1	1	74.3	0.691	7.7
1468	DONS / TF3C6	1	1	59.3	0.691	7.8
1469	DONS / UN13D	1	1	69.1	0.691	13.6
1470	DONS / LXN	1	1	76.8	0.69	6.5
1471	DONS / ENK7	1	1	71	0.69	8.4
1472	DONS / MED19	1	1	70.8	0.69	9.3
1473	DONS / NOC4L	1	1	70.8	0.69	10.3
1474	DONS / CJ062	1	1	79.3	0.689	5
1475	DONS / NPAS4	1	1	68	0.689	7.5
1476	DONS / HMGX3	1	1	75.7	0.688	5.9
1477	DONS / CRY2	1	1	67.3	0.688	12
1478	DONS / TOP2B	1	1	72.7	0.688	13.6
1479	DONS / ADAM9	1	1	67	0.688	14.1
1480	DONS / SELB	1	1	69.2	0.687	8.7
1481	DONS / MMRN2	1	1	69.3	0.687	10.9
1482	DONS / TM117	1	1	75.1	0.687	14.3
1483	DONS / A16L2	1	1	73.6	0.685	9.8
1484	DONS / MFRP	1	1	77	0.685	13.4
1485	DONS / COQ5	1	1	69.5	0.682	10.8
1486	DONS / PEPL	1	1	74.5	0.681	8.7
1487	DONS / VPS51	1	1	71.9	0.681	11.4
1488	DONS / AB12B	1	1	77.2	0.68	4.7
1489	DONS / SELN	1	1	77.4	0.68	5.5
1490	DONS / CAH13	1	1	71.2	0.68	6.3
1491	DONS / PKP1	1	1	74.3	0.68	8.2
1492	DONS / LCORL	1	1	71	0.68	8.4
1493	DONS / ADA33	1	1	70.4	0.679	6.9
1494	DONS / LA	1	1	70.6	0.679	7.9
1495	DONS / MECOM	1	1	73.5	0.679	9.3
1496	DONS / LOXH1	1	1	69.8	0.677	8.1
1497	DONS / NOP56	1	1	78.1	0.676	14.1
1498	DONS / LRIT3	1	1	75	0.676	14.5
1499	DONS / ZUP1	1	1	71.2	0.675	6
1500	DONS / KLK7	1	1	68.7	0.675	6.9
1501	DONS / GLT13	1	1	73.7	0.674	6.7
1502	DONS / CB068	1	1	65.3	0.673	5.4
1503	DONS / ATS17	1	1	65.1	0.673	8.2
1504	DONS / CASQ1	1	1	70.4	0.673	9.4
1505	DONS / HOOK2	1	1	66.8	0.671	4.9
1506	DONS / ITA7	1	1	78.8	0.671	4.9
1507	DONS / GCP5	1	1	75.7	0.671	12.8
1508	DONS / CBPC1	1	1	71.3	0.669	7.2
1509	DONS / HAUS1	1	1	63.6	0.669	12.7
1510	DONS / SLIK2	1	1	68.2	0.668	5.1
1511	DONS / FAKD1	1	1	68.2	0.668	5.1
1512	DONS / PRDM6	1	1	73.8	0.668	13.5
1513	DONS / TMTC2	1	1	76.3	0.666	7.1
1514	DONS / CTNA3	1	1	69.1	0.664	7.3
1515	DONS / O51F1	1	1	72.3	0.664	14.7
1516	DONS / MAP1A	1	1	61.2	0.663	5.8
1517	DONS / UBF1	1	1	68.7	0.663	6.1
1518	DONS / SFRP5	1	1	66.1	0.663	7.4
1519	DONS / VTM2L	1	1	85.1	0.663	7.4
1520	DONS / CC191	1	1	71.9	0.663	9.7
1521	DONS / OPSB	1	1	65.9	0.662	7.7
1522	DONS / IL21	1	1	80.3	0.661	14
1523	DONS / GNB1L	1	1	70.6	0.66	9.6
1524	DONS / CH048	1	1	72.4	0.658	8.5
1525	DONS / ACBG1	1	1	78.7	0.657	5.6
1526	DONS / ANGL5	1	1	78.4	0.657	11.4
1527	DONS / NPAS1	1	2	71.6	0.656	10.4
1528	DONS / F13A	1	1	81.3	0.655	6.4
1529	DONS / CQ058	1	1	62.6	0.653	9.5
1530	DONS / NDRG1	1	1	67.7	0.653	9.9
1531	DONS / SPRE	1	1	76.4	0.652	6.3
1532	DONS / RHG44	1	1	70.1	0.652	8.6
1533	DONS / BAHD1	1	1	64.4	0.651	6.3
1534	DONS / PRI1	1	1	72.3	0.65	11.6
1535	DONS / MD1L1	1	1	72.4	0.65	12.7
1536	DONS / IFT80	1	2	71.4	0.647	6.9
1537	DONS / GAS6	1	1	68.4	0.647	9.2
1538	DONS / CD1B	1	1	80.3	0.645	4.6
1539	DONS / CAST2	1	1	67.8	0.645	12.6
1540	DONS / ITB8	1	1	76.9	0.645	14.7
1541	DONS / LPD6B	1	1	87.1	0.644	3.2
1542	DONS / TR10B	1	1	73	0.644	13.1
1543	DONS / ATG13	1	1	76	0.643	6.6
1544	DONS / WNT6	1	2	79.2	0.643	13.7
1545	DONS / XIRP1	1	1	64.1	0.642	12.8
1546	DONS / PRPK	1	1	79	0.642	13.9
1547	DONS / KAD6	1	1	69	0.641	8.3
1548	DONS / RBL2B	1	1	66.2	0.641	13.7
1549	DONS / F120A	1	1	81.1	0.639	4.6
1550	DONS / AGRF5	1	1	65.7	0.639	6.8
1551	DONS / ZN395	1	1	81.4	0.639	11.1
1552	DONS / SORT	1	1	71	0.638	10.8
1553	DONS / ITB6	1	1	71	0.638	14.1
1554	DONS / VPRE3	1	1	65.1	0.637	9.7
1555	DONS / FBX22	1	1	67.7	0.637	13.8
1556	DONS / R3HC1	1	1	70.4	0.636	13
1557	DONS / ZBT45	1	1	73	0.635	11.9
1558	DONS / PLCC	1	1	75.7	0.634	6.9
1559	DONS / TRI51	1	1	63.5	0.632	6.9
1560	DONS / DC122	1	1	71.5	0.631	8.2
1561	DONS / GRK5	1	1	65.2	0.629	10.9
1562	DONS / S6A16	1	1	70.6	0.628	12.5
1563	DONS / RBP10	1	1	73.2	0.627	9.7
1564	DONS / CEAM6	1	1	76.4	0.626	8.7
1565	DONS / RPP29	1	1	65.8	0.622	11.1
1566	DONS / GRM6	1	1	65.2	0.62	9.1
1567	DONS / SYCN	1	1	71.1	0.62	13.5
1568	DONS / NRBP2	1	1	67.7	0.619	7
1569	DONS / C1QA	1	1	70.4	0.618	10.3
1570	DONS / PDE1B	1	1	76.7	0.617	8.7
1571	DONS / OOEP	1	1	73	0.616	14.1
1572	DONS / REM2	1	1	72.5	0.615	6.4
1573	DONS / CAST1	1	1	66.7	0.615	9.2
1574	DONS / RBL2A	1	1	66.5	0.614	13
1575	DONS / CFA99	1	1	72	0.613	7.3
1576	DONS / CCD34	1	1	74.3	0.61	6.6
1577	DONS / PEAK3	1	1	68.2	0.61	11.5
1578	DONS / ZN598	1	1	80.8	0.608	4.4
1579	DONS / ARMC2	1	1	73.6	0.608	6.2
1580	DONS / OPSG	1	1	64.7	0.608	7.5
1581	DONS / TPC10	1	2	70.4	0.608	7.8
1582	DONS / CHSTE	1	1	73.1	0.606	6.4
1583	DONS / TEX14	1	1	72.5	0.604	6.9
1584	DONS / DSG3	1	1	72	0.602	8.1
1585	DONS / DEFM	1	1	78.2	0.601	7.2
1586	DONS / TPPC3	1	1	65.4	0.6	6.5
1587	DONS / SP8	1	1	74.6	0.6	13.9
1588	DONS / AGRF2	1	1	68	0.599	6.8
1589	DONS / CHP2	1	1	65.1	0.599	8.3
1590	DONS / FR1L6	1	1	67.7	0.598	14.2
1591	DONS / MOG1	1	1	64.4	0.596	6.3
1592	DONS / SC16B	1	1	73.1	0.595	6.9
1593	DONS / EXOS7	1	1	73	0.595	8.8
1594	DONS / PHF12	1	1	79.1	0.592	8.8
1595	DONS / TDR15	1	1	69.1	0.592	13.9
1596	DONS / BTG1	1	1	82.4	0.591	12.1
1597	DONS / CTXN2	1	1	71.7	0.59	7.9
1598	DONS / CL050	1	1	71.1	0.588	9.8
1599	DONS / T2EA	1	1	78	0.588	13.9
1600	DONS / IQCAL	1	1	64.6	0.586	12.3
1601	DONS / AGRF4	1	1	67.1	0.584	6.4
1602	DONS / F169A	1	1	80.1	0.583	4.4
1603	DONS / KCJ14	1	1	76.2	0.582	13.5
1604	DONS / GOG8J	1	1	75.8	0.581	14.5
1605	DONS / ZN267	1	1	75.6	0.58	14.1
1606	DONS / PLRG1	1	1	68.7	0.579	9.9
1607	DONS / PACR	1	1	71.4	0.577	7.6
1608	DONS / NR0B1	1	1	65.4	0.577	9.2
1609	DONS / BCL3	1	1	74.1	0.575	5.7
1610	DONS / TNAP3	1	1	73.8	0.574	12.1
1611	DONS / CCN5	1	1	70.2	0.572	13.4
1612	DONS / FKBP3	1	1	69.9	0.571	5.4
1613	DONS / SPHM	1	1	76.3	0.57	10.4
1614	DONS / TCAM1	1	1	80	0.57	13.6
1615	DONS / LV136	1	1	72.6	0.569	9.2
1616	DONS / ZN408	1	1	69.3	0.569	13.9
1617	DONS / PRC2B	1	1	71.7	0.566	7.8
1618	DONS / MK06	1	1	71.2	0.564	8.2
1619	DONS / CI072	1	1	77.5	0.562	5.6
1620	DONS / PDC6I	1	1	73.8	0.561	6.8
1621	DONS / CLRN2	1	1	70.5	0.561	8.4
1622	DONS / P3H3	1	1	70.3	0.56	8.9
1623	DONS / MRP9	1	1	76.8	0.559	10.1
1624	DONS / RPGF1	1	1	76.3	0.557	4.8
1625	DONS / LV233	1	1	69.3	0.556	9.7
1626	DONS / B4GT1	1	1	75.6	0.554	8.6
1627	DONS / RN216	1	1	75.4	0.554	14.8
1628	DONS / KVD42	1	1	70.5	0.548	9.8
1629	DONS / DUS7	1	1	70.4	0.547	9.7
1630	DONS / POTEF	1	1	73.1	0.545	9.5
1631	DONS / POMT1	1	1	69.1	0.542	6.5
1632	DONS / NOXO1	1	1	68	0.537	11.5
1633	DONS / FKBP2	1	1	70.3	0.533	5.1
1634	DONS / IL18R	1	1	77.2	0.532	13.3
1635	DONS / KMO	1	1	70	0.531	8.8
1636	DONS / SGK2	1	1	69.4	0.529	6.8
1637	DONS / ZFTA	1	1	60.5	0.528	11.6
1638	DONS / RASE	1	1	76.2	0.528	14
1639	DONS / FHI1A	1	1	68.7	0.526	6.2
1640	DONS / DHX8	1	1	68.9	0.526	10
1641	DONS / T121B	1	1	75.3	0.525	10.7
1642	DONS / RUN3A	1	1	68.3	0.524	8.8
1643	DONS / EVG1	1	1	62.3	0.523	6.3
1644	DONS / AA2BR	1	1	65.2	0.523	9
1645	DONS / LRC51	1	1	81.8	0.52	14.3
1646	DONS / CF210	1	1	77.6	0.519	10.7
1647	DONS / UBE2H	1	1	66.6	0.516	10.7
1648	DONS / MGAL	1	1	72.7	0.514	5.6
1649	DONS / LGI4	1	1	80.3	0.514	13.4
1650	DONS / ERBB3	1	1	69.1	0.513	7.7
1651	DONS / G6PC1	1	1	72	0.511	6.2
1652	DONS / PHLB3	1	1	79.2	0.51	13.4
1653	DONS / CNO10	1	1	78.3	0.507	7
1654	DONS / DBR1	1	1	74.3	0.505	7.7
1655	DONS / RPA34	1	1	67.5	0.505	9.1
1656	DONS / F187A	1	1	67.2	0.504	6.6
1657	DONS / EXOS9	1	1	70.1	0.502	7.8
1658	DONS / NT5D4	1	1	70.1	0.502	8.4
1659	DONS / T11L1	1	1	73	0.5	7.4
1660	DONS / ARID2	1	1	72.8	0.499	5.8
1661	DONS / NU188	1	1	72.6	0.498	5.3
1662	DONS / CCD47	1	1	72.5	0.498	7.7
1663	DONS / HXD11	1	1	72.5	0.498	14
1664	DONS / CATO	1	1	80	0.498	14.1
1665	DONS / AF1L2	1	1	84.1	0.497	6.8
1666	DONS / BIN3	1	1	72.3	0.497	9
1667	DONS / ERC6L	1	1	65.8	0.497	9
1668	DONS / RRP36	1	1	72	0.495	9
1669	DONS / PIWL3	1	1	65	0.493	8.7
1670	DONS / UBP8	1	1	67.7	0.491	4.8
1671	DONS / XPO1	1	1	78.5	0.491	5.8
1672	DONS / NXPE3	1	1	78.5	0.491	13.5
1673	DONS / CA2D2	1	1	74.7	0.491	13.7
1674	DONS / CCR8	1	1	64.6	0.49	7.9
1675	DONS / DCNL2	1	1	67.5	0.49	10.4
1676	DONS / CSTN2	1	1	73.7	0.487	7.4
1677	DONS / SACA3	1	1	77.2	0.486	14.4
1678	DONS / LV545	1	1	69.7	0.485	5.2
1679	DONS / ERBIN	1	1	73	0.484	7.9
1680	DONS / FOXP3	1	1	76.7	0.484	14.3
1681	DONS / DAXX	1	1	72.4	0.481	4.4
1682	DONS / GPR75	1	1	62.3	0.478	7
1683	DONS / TAD2B	1	2	71.7	0.478	14.1
1684	DONS / ABHD8	1	1	68.2	0.477	8.2
1685	DONS / DHX9	1	1	74.1	0.473	14.3
1686	DONS / CL004	1	1	73.9	0.472	8.3
1687	DONS / HXA7	1	1	73.2	0.469	8.6
1688	DONS / TVA20	1	1	66.4	0.468	8.4
1689	DONS / T183A	1	1	66.3	0.468	11.1
1690	DONS / MK04	1	1	72.9	0.467	6.9
1691	DONS / ZDH13	1	1	69.4	0.467	8.5
1692	DONS / CUX1	1	1	80.6	0.467	11
1693	DONS / PILRA	1	1	76.4	0.466	14.2
1694	DONS / PPIL6	1	1	80	0.465	4.8
1695	DONS / BICL1	1	1	71.6	0.461	12.6
1696	DONS / TVBK2	1	1	64.8	0.46	6.1
1697	DONS / TMX3	1	1	71.3	0.46	9.7
1698	DONS / XRCC5	1	1	74.6	0.458	7.3
1699	DONS / ATRX	1	1	67.3	0.457	8.5
1700	DONS / YTDC2	1	1	70.1	0.454	13.8
1701	DONS / SC6A8	1	1	69.9	0.453	14.2
1702	DONS / SEM6C	1	1	69.7	0.452	8.1
1703	DONS / PROC	1	1	72.5	0.449	6.9
1704	DONS / MET25	1	1	68.6	0.447	12.8
1705	DONS / F90A7	1	1	68.2	0.445	12.5
1706	DONS / SMC3	1	1	65	0.444	8
1707	DONS / CRKL	1	1	68	0.443	10.3
1708	DONS / RPGR1	1	1	71.1	0.442	7.2
1709	DONS / RORA	1	1	70.4	0.439	6.1
1710	DONS / MICU2	1	1	67.2	0.439	10.3
1711	DONS / MO4L1	1	1	63.8	0.438	9.2
1712	DONS / FAIM1	1	1	82	0.438	9.9
1713	DONS / O51B5	1	1	77.5	0.437	14.5
1714	DONS / LRRT2	1	1	77.2	0.436	14.4
1715	DONS / PDE3B	1	1	69.5	0.434	9.5
1716	DONS / SEM3C	1	1	69.2	0.433	10.3
1717	DONS / MMS19	1	1	76.2	0.431	5.9
1718	DONS / LONP2	1	1	68.6	0.43	11.3
1719	DONS / PTPA	1	1	88.8	0.429	10.3
1720	DONS / EEA1	1	1	72	0.429	12.7
1721	DONS / TPRGL	1	1	75.5	0.428	7.4
1722	DONS / KV117	1	1	71.6	0.427	8.6
1723	DONS / GALE	1	1	75.2	0.427	10.3
1724	DONS / STK11	1	1	67.8	0.426	11.5
1725	DONS / ORC2	1	1	70.7	0.423	10.1
1726	DONS / RT16	1	1	74.3	0.423	14.4
1727	DONS / GIPC3	1	1	70.2	0.421	9.1
1728	DONS / CUTC	1	1	85.4	0.416	10.2
1729	DONS / CC192	1	1	69	0.415	12.8
1730	DONS / RFTN2	1	1	68.8	0.414	6.8
1731	DONS / DCLK1	1	1	72.2	0.413	7.6
1732	DONS / NIPS1	1	1	70.4	0.404	8.7
1733	DONS / AMGO3	1	1	77.4	0.401	13.3
1734	DONS / O10A3	1	1	62.7	0.398	8.8
1735	DONS / PEX13	1	1	72.4	0.396	10.7
1736	DONS / ZN330	1	1	71.8	0.394	7.5
1737	DONS / SEM4F	1	2	68.2	0.393	7.8
1738	DONS / AKIB1	1	1	79.2	0.391	11
1739	DONS / PDIA2	1	1	71	0.39	10.6
1740	DONS / KCNK5	1	1	71.1	0.39	12.6
1741	DONS / SYDE1	1	1	70.4	0.387	10.3
1742	DONS / CH082	1	1	66.6	0.385	10.1
1743	DONS / SV2B	1	1	69.6	0.383	7.1
1744	DONS / S35B3	1	2	69.5	0.383	14.4
1745	DONS / ITCH	1	1	65.4	0.379	8
1746	DONS / THSD4	1	1	80.7	0.379	12.7
1747	DONS / RAB7A	1	1	71.1	0.373	10.1
1748	DONS / RBM12	1	1	67.1	0.371	12.4
1749	DONS / SMCA4	1	1	63.7	0.37	8.5
1750	DONS / IQCM	1	1	70.5	0.37	10
1751	DONS / RPC1	1	1	73.7	0.367	8
1752	DONS / RUN3B	1	1	69.9	0.367	8
1753	DONS / GAB4	1	1	72.6	0.362	5.9
1754	DONS / E400N	1	1	62.2	0.362	13.8
1755	DONS / KHDR1	1	1	72.1	0.36	8.7
1756	DONS / CYS1	1	1	71.8	0.359	11.7
1757	DONS / LV319	1	1	71.4	0.357	8.4
1758	DONS / UBP54	1	1	67.6	0.356	7.7
1759	DONS / SPT33	1	1	74.9	0.355	7
1760	DONS / DTNA	1	1	70.6	0.353	9.9
1761	DONS / FSHR	1	1	66.3	0.35	6.9
1762	DONS / CHAC1	1	1	69.8	0.349	6.4
1763	DONS / MED15	1	1	66	0.348	8.6
1764	DONS / I11RA	1	1	69.1	0.346	6.6
1765	DONS / PSG3	1	1	72.5	0.345	11.5
1766	DONS / FOXK1	1	1	64.8	0.342	9.1
1767	DONS / F90AK	1	1	68.1	0.341	12.7
1768	DONS / MAPK5	1	1	71.6	0.34	8.6
1769	DONS / IBPL1	1	1	63.8	0.337	10
1770	DONS / SEM3D	1	1	70.6	0.336	9
1771	DONS / MT21E	1	1	67	0.336	10.8
1772	DONS / BTBD8	1	1	69.7	0.332	4.8
1773	DONS / OSMR	1	1	69.8	0.332	13.8
1774	DONS / SOCS4	1	1	69.2	0.329	10.9
1775	DONS / ES8L2	1	1	68.4	0.326	6.2
1776	DONS / MCM6	1	1	72.1	0.326	13.3
1777	DONS / TAL1	1	1	80.5	0.325	5.1
1778	DONS / RT17	1	1	76.1	0.325	13.7
1779	DONS / VWF	1	1	58.1	0.322	8
1780	DONS / K1586	1	1	67.1	0.32	8.5
1781	DONS / DEGS2	1	2	70.6	0.319	8.5
1782	DONS / PPLA	1	1	74.7	0.319	9.6
1783	DONS / NXN	1	1	69.9	0.316	8.5
1784	DONS / TB10A	1	1	69.5	0.314	8.3
1785	DONS / UCHL3	1	1	69.4	0.314	11.6
1786	DONS / NPHP1	1	1	69.3	0.313	11
1787	DONS / TICN3	1	1	81.8	0.313	13.9
1788	DONS / KV106	1	1	72.6	0.311	9.5
1789	DONS / ACL7A	1	1	68.7	0.31	6.7
1790	DONS / PCDG1	1	2	61.2	0.307	11
1791	DONS / CRY1	1	1	64.5	0.307	14
1792	DONS / KBTBC	1	1	71.3	0.305	6.4
1793	DONS / SEP12	1	1	67.2	0.304	12.3
1794	DONS / CNOT1	1	1	71	0.304	12.7
1795	DONS / SSX8	1	1	70.9	0.303	9.2
1796	DONS / RP1	1	1	70.9	0.303	12.1
1797	DONS / RL7	1	1	74.4	0.301	11.7
1798	DONS / MAGI3	1	1	66.6	0.301	14.2
1799	DONS / TEX11	1	1	70	0.3	8
1800	DONS / CAF1B	1	1	83.2	0.3	14.1
1801	DONS / F262	1	1	69.9	0.299	10.9
1802	DONS / PRKN	1	1	72.8	0.295	7.5
1803	DONS / FBX10	1	1	72.8	0.295	8.1
1804	DONS / PARVB	1	1	65.4	0.295	11.1
1805	DONS / KLK2	1	1	68.7	0.294	8.9
1806	DONS / TM9S1	1	1	72.3	0.293	8.2
1807	DONS / F90A1	1	1	68.2	0.292	12.5
1808	DONS / NOP2	1	1	75.5	0.289	4.3
1809	DONS / PSD13	1	1	79.7	0.288	5.7
1810	DONS / KLH20	1	1	71.1	0.288	6.8
1811	DONS / UBL4A	1	1	67.2	0.287	12.4
1812	DONS / NUMB	1	1	74.9	0.287	12.7
1813	DONS / PIGS	1	1	70.9	0.287	12.9
1814	DONS / SYNE3	1	1	69.8	0.282	5.7
1815	DONS / ISLR	1	1	65.9	0.281	9.8
1816	DONS / AAPK2	1	1	73.1	0.28	8
1817	DONS / O51A4	1	1	73.3	0.28	14.5
1818	DONS / CLSPN	1	1	72.9	0.279	11.1
1819	DONS / CYB	1	1	69	0.279	12.6
1820	DONS / CCD66	1	1	72.5	0.277	7.5
1821	DONS / PHLA3	1	1	68.6	0.277	9.6
1822	DONS / GBP1	1	1	68.6	0.277	11.2
1823	DONS / LTBP2	1	1	68.3	0.276	13.6
1824	DONS / ANPRA	1	1	76.1	0.275	4.7
1825	DONS / KAAG1	1	1	71.8	0.274	8.1
1826	DONS / SH2B3	1	1	67.8	0.274	8.1
1827	DONS / VIP1	1	1	71.8	0.274	10.8
1828	DONS / FAKD4	1	1	71	0.271	7.8
1829	DONS / CDT1	1	1	70.6	0.27	9
1830	DONS / TMG4	1	1	70.6	0.27	9.8
1831	DONS / KLH32	1	1	79.2	0.27	14
1832	DONS / SCIN	1	1	66.3	0.268	11.7
1833	DONS / KVD13	1	1	69.8	0.267	9.8
1834	DONS / AFF2	1	1	71.6	0.258	12.9
1835	DONS / KLH38	1	1	71.2	0.256	9.4
1836	DONS / PA24F	1	1	74.8	0.254	10.6
1837	DONS / CB080	1	1	73.7	0.25	5.3
1838	DONS / SPRE2	1	1	73.3	0.249	11.5
1839	DONS / TXNL1	1	1	73.2	0.249	13.8
1840	DONS / UBP27	1	1	69.1	0.248	8.4
1841	DONS / TUT4	1	1	65.2	0.248	10.2
1842	DONS / SYMPK	1	1	68.8	0.247	4.5
1843	DONS / MYRIP	1	1	72.7	0.247	5.8
1844	DONS / PSG5	1	1	63.9	0.242	12.6
1845	DONS / HUTU	1	1	70.7	0.24	11.7
1846	DONS / TNF12	1	1	79.1	0.238	6.3
1847	DONS / TCPQM	1	1	73.1	0.233	10.1
1848	DONS / UBN2	1	1	73.1	0.233	13.9
1849	DONS / RN152	1	1	68.2	0.23	14.6
1850	DONS / RHOQ	1	1	67.7	0.229	8.3
1851	DONS / HCN4	1	1	71.9	0.229	10.7
1852	DONS / PPIL1	1	1	67.2	0.227	9.1
1853	DONS / HELB	1	1	70.3	0.224	7.1
1854	DONS / LAMP5	1	1	70.5	0.224	10
1855	DONS / ZCH14	1	1	70	0.223	9.7
1856	DONS / TEN1	1	1	66.1	0.223	14.2
1857	DONS / IF2B2	1	1	69.3	0.22	13.6
1858	DONS / CP2CI	1	1	68.7	0.218	7.7
1859	DONS / ATS5	1	1	72.9	0.218	10.5
1860	DONS / TULP1	1	1	68.8	0.218	10.7
1861	DONS / SDF2L	1	1	68.5	0.217	9.3
1862	DONS / DNAI4	1	1	71.7	0.214	6.3
1863	DONS / KVD33	1	1	71.5	0.214	10.1
1864	DONS / ZRAB2	1	1	80.8	0.214	12.5
1865	DONS / SIAL	1	1	75.6	0.213	7.6
1866	DONS / FGGY	1	1	71.3	0.213	11.8
1867	DONS / EGR4	1	1	57	0.213	12.9
1868	DONS / ZN836	1	1	71.2	0.213	14.2
1869	DONS / TXIP1	1	1	75	0.211	14.5
1870	DONS / TLL2	1	1	70	0.209	6.4
1871	DONS / KLH10	1	1	74.4	0.209	6.9
1872	DONS / USP9X	1	1	70.2	0.209	14.3
1873	DONS / ASF1B	1	1	69.6	0.208	7.8
1874	DONS / DKKL1	1	1	65.9	0.208	14.4
1875	DONS / ARHGA	1	1	65.4	0.207	7.7
1876	DONS / PTGR3	1	1	73.6	0.207	8.8
1877	DONS / EXO1	1	1	78.5	0.207	14.1
1878	DONS / GHR	1	1	72.6	0.204	13.1
1879	DONS / BARD1	1	1	72.4	0.203	7.6
1880	DONS / AT8B4	1	1	68	0.202	14.1
1881	DONS / TM258	1	1	71.3	0.2	12.8
1882	DONS / APLP1	1	1	80.2	0.198	6
1883	DONS / NPRL2	1	1	70.7	0.198	11.6
1884	DONS / ZDHC7	1	1	78	0.193	12.3
1885	DONS / OR2LD	1	1	73	0.192	14
1886	DONS / PHAG1	1	1	72.7	0.191	8.7
1887	DONS / NFAC4	1	1	77.4	0.191	11.7
1888	DONS / TPC11	1	2	72.3	0.19	8.2
1889	DONS / ROS1	1	1	64.4	0.19	8.6
1890	DONS / VPS16	1	1	72.2	0.189	8.8
1891	DONS / ULBP3	1	1	76.8	0.189	14.2
1892	DONS / RT10	1	1	76.4	0.188	6.5
1893	DONS / PK3CA	1	1	71.6	0.188	7
1894	DONS / SATB2	1	1	80.7	0.186	12.6
1895	DONS / EFCB9	1	1	75.4	0.186	14.6
1896	DONS / CR3L4	1	1	70.6	0.185	11.1
1897	DONS / KV116	1	1	69.8	0.183	10.3
1898	DONS / DLRB1	1	1	62.2	0.183	12.5
1899	DONS / IRF9	1	1	78.9	0.182	4.7
1900	DONS / HXD8	1	1	73.9	0.182	6.6
1901	DONS / MBD6	1	1	57.3	0.178	6.4
1902	DONS / PDCD2	1	1	72.1	0.177	6.9
1903	DONS / GBRG2	1	2	71.3	0.175	10.7
1904	DONS / RAD9B	1	1	70.6	0.173	8
1905	DONS / TLR7	1	1	62.7	0.173	12.2
1906	DONS / OCTN2	1	1	66.1	0.172	10.7
1907	DONS / IMA1	1	1	73.6	0.169	10.1
1908	DONS / TPX2	1	1	73.6	0.169	12.1
1909	DONS / D130A	1	1	68	0.166	12.6
1910	DONS / RBP17	1	1	76.4	0.164	6.5
1911	DONS / ANKR6	1	1	71.6	0.164	7.7
1912	DONS / ACTH	1	1	71	0.162	7.2
1913	DONS / MO4L2	1	1	62.3	0.161	9.8
1914	DONS / CL20A	1	1	70.3	0.161	14
1915	DONS / CD180	1	1	74	0.159	6.8
1916	DONS / O10H2	1	1	74.1	0.159	14.6
1917	DONS / ANR26	1	1	73.2	0.157	8.6
1918	DONS / CDCP1	1	1	68.5	0.156	6.5
1919	DONS / SLIK3	1	1	68.5	0.156	9.3
1920	DONS / TINF2	1	1	68.2	0.155	7.1
1921	DONS / CEAM1	1	1	72.4	0.155	11
1922	DONS / TLE6	1	1	67.1	0.153	7.9
1923	DONS / OPSD	1	1	66.6	0.151	6.7
1924	DONS / CH033	1	1	62.6	0.151	8.1
1925	DONS / HCN1	1	1	70.7	0.151	12
1926	DONS / PPIH	1	1	75	0.15	7.7
1927	DONS / EPHX4	1	1	65.8	0.149	9.1
1928	DONS / FKBP9	1	1	65.8	0.149	10
1929	DONS / DECR2	1	1	70	0.149	10.8
1930	DONS / RARB	1	1	69.1	0.147	7.9
1931	DONS / EXOS8	1	1	68.8	0.147	8.6
1932	DONS / MCTS2	1	1	69.2	0.147	14.2
1933	DONS / GCFC2	1	1	77.9	0.146	6.8
1934	DONS / NDUV1	1	1	68.6	0.146	11.5
1935	DONS / CEBPB	1	1	72.7	0.145	7.9
1936	DONS / NAR5	1	1	67.9	0.144	9.8
1937	DONS / NALF2	1	1	72.3	0.144	13.7
1938	DONS / LNP	1	1	72.2	0.144	14.8
1939	DONS / ITPK1	1	1	71.2	0.142	7.3
1940	DONS / SENP7	1	1	71.2	0.142	8.8
1941	DONS / CD177	1	1	76.3	0.142	14.1
1942	DONS / NDUB7	1	1	66.5	0.141	8.6
1943	DONS / PK3CB	1	1	66.1	0.14	11.4
1944	DONS / STPG1	1	1	75.2	0.14	13.6
1945	DONS / ZBT7C	1	1	74.6	0.139	7
1946	DONS / ZMY19	1	1	65.4	0.139	10.6
1947	DONS / PPIL3	1	1	69.6	0.138	7.5
1948	DONS / NRG1	1	1	69.5	0.138	13.8
1949	DONS / RPC10	1	1	69.2	0.138	14.3
1950	DONS / ANR46	1	1	60.8	0.137	8.6
1951	DONS / UBX2B	1	1	57.4	0.137	11.2
1952	DONS / HOOK3	1	1	73.4	0.137	13.9
1953	DONS / MSPD2	1	1	68.7	0.136	7.6
1954	DONS / AT11C	1	1	68.4	0.136	13.8
1955	DONS / MASP1	1	2	72.7	0.135	13.4
1956	DONS / TRYB1	1	1	82.7	0.134	4.7
1957	DONS / KLHL1	1	1	72.3	0.134	6.8
1958	DONS / RM39	1	1	72.3	0.134	8.9
1959	DONS / ENTP3	1	1	67.6	0.134	11.7
1960	DONS / HLAH	1	1	75.7	0.132	5.6
1961	DONS / DET1	1	1	71.3	0.132	10.7
1962	DONS / ABRX1	1	1	66.7	0.132	11
1963	DONS / RM42	1	1	70.6	0.131	11.6
1964	DONS / GON1	1	1	70.5	0.131	13
1965	DONS / LSAMP	1	1	65.7	0.13	8.5
1966	DONS / TEX28	1	1	70.1	0.13	14
1967	DONS / CAN13	1	1	64.8	0.128	8.8
1968	DONS / KLHL7	1	1	69.2	0.128	10.1
1969	DONS / TEFF1	1	1	73.5	0.128	14.4
1970	DONS / ARL4A	1	1	78.8	0.128	14.6
1971	DONS / RBM48	1	1	73.3	0.127	8.8
1972	DONS / OCAT2	1	1	72.9	0.126	5.7
1973	DONS / BRF2	1	1	67.8	0.126	9.7
1974	DONS / SHOX2	1	1	72.6	0.126	10.4
1975	DONS / JPH2	1	1	67.6	0.125	7
1976	DONS / MK15	1	1	75.5	0.122	6.6
1977	DONS / SPHK2	1	1	69.8	0.121	8.5
1978	DONS / HESX1	1	1	69.3	0.12	10.4
1979	DONS / S22AD	1	1	60.9	0.12	12.3
1980	DONS / DUS29	1	1	64.9	0.12	13.5
1981	DONS / UCN1	1	1	69.1	0.119	12.1
1982	DONS / DOK6	1	1	78.8	0.119	14.6
1983	DONS / TGO1	1	1	72.9	0.118	7
1984	DONS / RRAGD	1	1	72.8	0.118	10.6
1985	DONS / DUSTY	1	1	67.6	0.117	5.9
1986	DONS / RIMC1	1	1	71.7	0.116	7.2
1987	DONS / AGR2	1	1	67.3	0.116	9.4
1988	DONS / CSDE1	1	1	77	0.116	14.4
1989	DONS / MIER2	1	1	62.6	0.115	6.2
1990	DONS / ZDHC6	1	1	71.2	0.115	9.4
1991	DONS / NOL6	1	1	81.4	0.114	5
1992	DONS / DCLK2	1	1	70.6	0.114	6.5
1993	DONS / MOGT1	1	1	70.7	0.114	9.2
1994	DONS / ZNF84	1	1	75.8	0.114	14.4
1995	DONS / SMOX	1	1	75.1	0.113	6.6
1996	DONS / SCAP	1	1	69.8	0.113	7.2
1997	DONS / OSGI1	1	1	80.6	0.113	13.4
1998	DONS / ZN445	1	1	74.9	0.113	14.7
[truncated: 18,192 more rows]

## Sheet: sheet 3
Recalculated rankings taking into account SLD5 and DONSON quaternary structures (see sheet 1 for explanation)
rank	pair	avg_models	max_models	avg_interface_plddt	pdockq	avg_interface_pae
1	DONS / DONS	2.9	3	95.9	0.742	1.2
2	DONS / TOPB1	2.9	3	88.2	0.742	5.6
3	DONS / DPOE2	2.9	3	87	0.718	4.2
4	DONS / OGFD2	2.9	3	78	0.696	5.9
5	DONS / PIWL1	2.9	3	73.7	0.078	6
6	DONS / MET27	2.8	3	77.5	0.742	4.4
7	DONS / ATX10	2.8	3	80.5	0.742	4.5
8	DONS / FNDC4	2.8	3	80.3	0.742	9.2
9	DONS / IMPA2	2.8	3	82.9	0.741	6.1
10	DONS / NR4A3	2.8	3	89.9	0.739	4.6
11	DONS / IOD3	2.8	3	73.9	0.739	6.3
12	DONS / STF1	2.8	3	88.9	0.734	5.8
13	DONS / NR5A2	2.8	3	86.3	0.734	8.1
14	DONS / SIMC1	2.8	3	71.6	0.681	9.1
15	DONS / SP16H	2.8	3	78.8	0.372	4.2
16	DONS / GINS	2.7	3	91	0.742	2.3
17	DONS / DB125	2.7	3	86.1	0.742	3.7
18	DONS / PADI6	2.7	3	78.3	0.742	4.4
19	DONS / CP4Z2	2.7	3	76.5	0.742	5
20	DONS / ZN142	2.7	3	72.2	0.742	12.8
21	DONS / TSSK1	2.7	3	75.6	0.741	6.5
22	DONS / CI152	2.7	3	81.7	0.737	3.3
23	DONS / CNTFR	2.7	3	80.5	0.736	5.7
24	DONS / FOXA2	2.7	3	77.2	0.629	5.3
25	DONS / MYOME	2.7	3	73.5	0.56	7.7
26	DONS / ECSCR	2.6	3	81.5	0.742	3.7
27	DONS / SYTL1	2.6	3	74	0.742	4.2
28	DONS / MCM3	2.6	3	73.9	0.742	6
29	DONS / CD1E	2.6	3	82.2	0.741	3.3
30	DONS / UD3A2	2.6	3	81.5	0.727	7.3
31	DONS / SYC2L	2.6	3	72.6	0.677	4.7
32	DONS / TEANC	2.6	3	70.2	0.487	4
33	DONS / PP1G	2.6	3	75.5	0.462	8.2
34	DONS / ZN541	2.6	3	62.9	0.416	6.7
35	DONS / FOXJ2	2.6	3	75.3	0.41	6.6
36	DONS / SNX5	2.6	3	69.9	0.333	8.1
37	DONS / SR140	2.6	3	75.6	0.086	6
38	DONS / NASP	2.5	3	76.5	0.742	4.4
39	DONS / KVD11	2.5	3	80.9	0.742	5.7
40	DONS / KLK9	2.5	3	74.2	0.74	4.4
41	DONS / AGRF3	2.5	3	68.7	0.74	7.2
42	DONS / ASURF	2.5	3	86.5	0.725	4.7
43	DONS / GL8D2	2.5	3	85.1	0.708	3.3
44	DONS / SELO	2.5	3	60.6	0.705	11.4
45	DONS / CD017	2.5	3	62.9	0.684	3.4
46	DONS / SIR3	2.5	3	70.9	0.674	7.5
47	DONS / P4R3A	2.5	3	73.4	0.559	4.7
48	DONS / AKTIP	2.5	3	78.8	0.509	4.7
49	DONS / RBM28	2.5	3	84.3	0.482	10
50	DONS / DRB1	2.5	3	69.2	0.381	6.7
51	DONS / RIC1	2.5	3	80.6	0.343	3.8
52	DONS / IQGA2	2.5	3	69.5	0.182	5.4
53	DONS / YD018	2.5	3	76.2	0.164	6.3
54	DONS / SCNNB	2.5	3	71.7	0.164	9.3
55	DONS / GYS2	2.5	3	74.7	0.085	7
56	DONS / ATS4	2.4	3	78.7	0.742	3.8
57	DONS / ADAL	2.4	3	78.5	0.742	5.4
58	DONS / INP5K	2.4	3	77	0.742	5.4
59	DONS / OSGEP	2.4	3	75.9	0.741	7.5
60	DONS / GT251	2.4	3	80.4	0.74	6.6
61	DONS / CC50A	2.4	3	74	0.738	5.8
62	DONS / CBPC2	2.4	3	75.9	0.735	6
63	DONS / GSC	2.4	3	78.6	0.732	3.8
64	DONS / PELP1	2.4	3	77.5	0.72	9.1
65	DONS / T229B	2.4	3	72.4	0.716	5.3
66	DONS / NUP50	2.4	3	69.5	0.642	6.2
67	DONS / GRD2I	2.4	3	61.5	0.595	5.5
68	DONS / ARFG1	2.4	3	78.2	0.235	4.8
69	DONS / THUM3	2.4	3	78.5	0.137	4.4
70	DONS / TKN1	2.4	3	71.5	0.037	7.2
71	DONS / S7A6O	2.3	3	81.9	0.742	3.9
72	DONS / KLK15	2.3	3	66.9	0.742	6.5
73	DONS / DPP10	2.3	3	80	0.742	6.7
74	DONS / AGM1	2.3	3	76.5	0.742	6.7
75	DONS / MYF5	2.3	3	88.2	0.741	2.6
76	DONS / RFPL2	2.3	3	68.6	0.732	4.8
77	DONS / QSOX1	2.3	3	77.1	0.722	7.1
78	DONS / SC5D	2.3	3	77.2	0.706	5.2
79	DONS / DOPO	2.3	3	75.4	0.688	4.7
80	DONS / KBTBD	2.3	3	79.1	0.683	5.5
81	DONS / KLH23	2.3	3	76	0.605	6.7
82	DONS / KAISO	2.3	3	73.9	0.455	5.8
83	DONS / INCA1	2.3	3	73.7	0.221	6.4
84	DONS / CLVS1	2.3	3	64.1	0.202	8.5
85	DONS / RPAB1	2.3	3	69	0.18	7.2
86	DONS / CCNB3	2.3	3	79.2	0.128	4.3
87	DONS / NP1L1	2.3	3	68.6	0.119	7.3
88	DONS / SC11A	2.3	3	70.8	0.107	8
89	DONS / CCNA2	2.2	3	75.8	0.742	5
90	DONS / ANS1A	2.2	3	76.8	0.742	8.1
91	DONS / GRHL3	2.2	3	76	0.742	12.7
92	DONS / RXRA	2.2	3	86.2	0.737	10.9
93	DONS / WASL	2.2	3	77.6	0.735	4.1
94	DONS / LVX54	2.2	3	78.1	0.729	6.5
95	DONS / DRB5	2.2	3	75.1	0.704	4.8
96	DONS / FBSP1	2.2	3	67	0.704	7.9
97	DONS / GRL1A	2.2	3	64	0.691	4.5
98	DONS / DXO	2.2	3	73.5	0.597	6.8
99	DONS / RPGF5	2.2	3	76.4	0.499	5.6
100	DONS / REPS1	2.2	3	79.3	0.286	3
101	DONS / GEMI4	2.2	3	70	0.237	6.2
102	DONS / ELL2	2.2	3	63.2	0.064	6.2
103	DONS / CLCA3	2.1	3	77.8	0.742	7.7
104	DONS / FXL22	2.1	3	67.1	0.742	9
105	DONS / XRCC6	2.1	3	72.2	0.742	10
106	DONS / KVD26	2.1	3	79	0.74	6.3
107	DONS / LV325	2.1	3	77.6	0.737	11.4
108	DONS / RBCC1	2.1	3	77.4	0.734	3.9
109	DONS / PDLI2	2.1	3	61.4	0.73	4.6
110	DONS / SEM3F	2.1	3	71.1	0.729	8.6
111	DONS / DLRB2	2.1	3	65.3	0.705	12.7
112	DONS / PP1A	2.1	3	75.9	0.658	7.8
113	DONS / PRP6	2.1	3	77.1	0.56	6.5
114	DONS / PLCX2	2.1	3	68.6	0.553	7.1
115	DONS / HIRA	2.1	3	73.1	0.451	8.3
116	DONS / IQGA3	2.1	3	67.6	0.289	4.9
117	DONS / AAGAB	2.1	3	58.7	0.195	8.2
118	DONS / PP13G	2	3	64.7	0.742	5
119	DONS / MAP12	2	3	75.6	0.742	6.7
120	DONS / LV657	2	3	80.8	0.742	8.8
121	DONS / AT8B1	2	3	69.3	0.742	11.9
122	DONS / LV310	2	3	77.2	0.741	10
123	DONS / CENPC	2	3	66.6	0.737	5.6
124	DONS / TTC19	2	3	73.9	0.69	5.3
125	DONS / MYO5C	2	2	71.8	0.602	8.6
126	DONS / NSMF	2	2	84.9	0.598	3.5
127	DONS / FOXJ3	2	3	71.9	0.579	10.4
128	DONS / ARPC4	2	3	65.5	0.397	8.7
129	DONS / MGDP1	2	3	82.4	0.386	13.4
130	DONS / SYK	2	2	78	0.316	9.1
131	DONS / LSM12	2	3	67.5	0.257	6.4
132	DONS / CLVS2	2	3	64.9	0.247	7.9
133	DONS / LENG1	2	3	75	0.113	8.7
134	DONS / FAP24	2	3	70.1	0.105	6.5
135	DONS / MID49	2	2	76.2	0.1	5.6
136	DONS / C2CD5	2	3	70.5	0.099	8
137	DONS / PERP	2	3	72.7	0.059	8.9
138	DONS / TULP3	2	2	67.5	0.021	10.2
139	DONS / LTV1	2	2	70.8	0.021	10.4
140	DONS / F110C	2	2	80.1	0.019	6.5
141	DONS / CP2S1	1.9	2	86.5	0.742	2.9
142	DONS / ZN296	1.9	2	86.5	0.742	3.5
143	DONS / EFTS	1.9	2	83.6	0.742	3.7
144	DONS / SRPK3	1.9	3	82.3	0.742	4.1
145	DONS / PLCZ1	1.9	3	81.5	0.742	4.3
146	DONS / EMAL4	1.9	2	77.5	0.742	5.3
147	DONS / D42E1	1.9	2	77.8	0.742	5.5
148	DONS / FBX24	1.9	2	81.5	0.742	6.4
149	DONS / ZN75D	1.9	3	78.5	0.742	6.5
150	DONS / DDAH2	1.9	3	75.3	0.742	7
151	DONS / IGHA1	1.9	2	73.6	0.742	7.8
152	DONS / SF3B4	1.9	2	84.7	0.742	7.9
153	DONS / FNDC5	1.9	2	80.6	0.742	8.1
154	DONS / NOL9	1.9	3	75.5	0.742	8.3
155	DONS / NR6A1	1.9	2	81.8	0.742	9.3
156	DONS / PRDM5	1.9	3	71	0.742	11.3
157	DONS / TFB2M	1.9	2	80.8	0.741	4.6
158	DONS / TAB3	1.9	3	85	0.74	4.2
159	DONS / ANCHR	1.9	3	82.9	0.74	8.9
160	DONS / UBR3	1.9	2	78.1	0.739	4.2
161	DONS / ESR1	1.9	2	81.9	0.739	11.8
162	DONS / NR4A2	1.9	2	90.3	0.738	2.9
163	DONS / KV320	1.9	2	81.1	0.737	5.9
164	DONS / KLK1	1.9	2	78.1	0.737	6.5
165	DONS / HOOK1	1.9	3	77.2	0.737	8.8
166	DONS / NR4A1	1.9	2	88.9	0.736	4.8
167	DONS / NBN	1.9	2	72.3	0.736	10.2
168	DONS / PIM1	1.9	3	77.4	0.734	4.9
169	DONS / CBAR1	1.9	2	74.1	0.733	10.7
170	DONS / CEAM8	1.9	2	87.8	0.724	3.2
171	DONS / KVD43	1.9	2	77.3	0.713	7.6
172	DONS / KVD15	1.9	2	76.6	0.709	8.6
173	DONS / DOK4	1.9	3	70.1	0.697	7.3
174	DONS / FBXL7	1.9	2	74	0.69	8.5
175	DONS / GBA1	1.9	2	83.2	0.689	4.7
176	DONS / G3BP2	1.9	3	71.2	0.68	6.7
177	DONS / TGM1	1.9	2	76.2	0.666	7
178	DONS / ATG9B	1.9	3	77.3	0.654	5.7
179	DONS / FUT6	1.9	2	69.2	0.556	6.2
180	DONS / CC88B	1.9	2	68.7	0.526	6.7
181	DONS / ADAM2	1.9	2	69.5	0.514	5.9
182	DONS / PEX10	1.9	2	73.1	0.5	8.9
183	DONS / GLIS1	1.9	2	70.8	0.474	7.2
184	DONS / NEK2	1.9	2	66.9	0.387	6.1
185	DONS / TREF1	1.9	3	69.2	0.381	6.8
186	DONS / TCEA2	1.9	3	61.2	0.323	10.6
187	DONS / PGAP6	1.9	2	75	0.287	7.6
188	DONS / GCNA	1.9	2	69.2	0.28	7.1
189	DONS / ARI5B	1.9	2	75.1	0.271	5.7
190	DONS / SPEGN	1.9	2	70.9	0.24	8.7
191	DONS / HCN2	1.9	3	70.9	0.24	11.6
192	DONS / CFA68	1.9	2	74.4	0.209	9.1
193	DONS / FNIP2	1.9	2	70.5	0.173	9.1
194	DONS / UBP22	1.9	2	69.8	0.149	8.5
195	DONS / COMA1	1.9	3	73	0.127	4.8
196	DONS / C1QR1	1.9	2	72	0.101	6.1
197	DONS / TMPS5	1.9	2	66	0.081	7.7
198	DONS / ZRAB3	1.9	2	69.4	0.074	7.2
199	DONS / PAXB1	1.9	2	75.5	0.07	6.7
200	DONS / CCNE2	1.9	3	73.7	0.05	6.3
201	DONS / IMPCT	1.9	2	71.1	0.035	8.4
202	DONS / PALM2	1.9	2	83.2	0.033	7
203	DONS / ABHDD	1.9	2	68.1	0.025	9.8
204	DONS / KLDC1	1.9	2	69.4	0.024	6.9
205	DONS / LMF1	1.9	2	67.5	0.022	8.9
206	DONS / RPKL1	1.9	2	65.3	0.02	11.2
207	DONS / KAP0	1.9	3	61.1	0.019	7.1
208	DONS / HRH1	1.9	2	57.8	0.018	9.9
209	DONS / LRAD3	1.8	2	78.7	0.742	3.2
210	DONS / NEUR1	1.8	2	85.5	0.742	3.4
211	DONS / GSDMC	1.8	3	81.2	0.742	4.1
212	DONS / PLPL1	1.8	2	75.4	0.742	4.4
213	DONS / LRC69	1.8	3	75.8	0.742	4.5
214	DONS / ZCPW1	1.8	2	72.8	0.742	4.6
215	DONS / ZN516	1.8	3	75.8	0.742	4.6
216	DONS / WSCD1	1.8	2	80.5	0.742	4.6
217	DONS / CCNA1	1.8	3	75.7	0.742	4.9
218	DONS / SCYL2	1.8	2	77.9	0.742	5.3
219	DONS / SNX17	1.8	2	84.8	0.742	5.9
220	DONS / CST9P	1.8	2	82.7	0.742	6.1
221	DONS / PRL	1.8	3	76.7	0.742	6.2
222	DONS / CAN6	1.8	2	76.4	0.742	6.4
223	DONS / F13B	1.8	2	82.3	0.742	6.5
224	DONS / STBD1	1.8	2	78	0.742	6.7
225	DONS / LCN8	1.8	2	64.1	0.742	6.8
226	DONS / PORCN	1.8	2	71.3	0.742	6.9
227	DONS / ASCC2	1.8	2	77.1	0.742	7.5
228	DONS / LLR1	1.8	3	77.6	0.742	8.7
229	DONS / CACO2	1.8	3	78.7	0.742	9.6
230	DONS / SLD5	1.8	3	75.1	0.742	11.3
231	DONS / ACTT3	1.8	3	76.5	0.742	13.1
232	DONS / BOC	1.8	2	69.9	0.741	6.1
233	DONS / TSSK2	1.8	2	74.5	0.741	6.3
234	DONS / CATF	1.8	2	77.3	0.74	3.6
235	DONS / RGMC	1.8	2	76.2	0.74	6
236	DONS / ATS9	1.8	2	71.3	0.74	6.4
237	DONS / ABH15	1.8	2	79.4	0.74	10
238	DONS / LV327	1.8	2	77.9	0.738	12.5
239	DONS / HGF	1.8	2	82.6	0.735	11.2
240	DONS / AMPB	1.8	2	81.6	0.735	11.3
241	DONS / PGFRB	1.8	2	75.2	0.733	5.2
242	DONS / AZIN1	1.8	2	75.9	0.732	8.8
243	DONS / UBX2A	1.8	2	66.8	0.704	4.6
244	DONS / ANR16	1.8	2	82.6	0.693	7.6
245	DONS / KV315	1.8	2	73	0.693	9.4
246	DONS / PP2AB	1.8	2	77.4	0.691	7.2
247	DONS / LY86	1.8	2	69.2	0.67	6.2
248	DONS / DRB4	1.8	2	73.1	0.635	4.2
249	DONS / TIG1	1.8	2	76.3	0.616	5
250	DONS / UTP18	1.8	2	70.5	0.548	9.4
251	DONS / SEN2	1.8	2	69.9	0.516	10.2
252	DONS / ICMT	1.8	2	72.2	0.496	8.5
253	DONS / ASTRA	1.8	3	73.1	0.484	11.7
254	DONS / VAS1L	1.8	2	64.1	0.472	6.3
255	DONS / GBF1	1.8	2	70.5	0.456	8.2
256	DONS / MEDAG	1.8	2	66.2	0.434	8
257	DONS / S22A4	1.8	2	69.9	0.419	8.2
258	DONS / PTTG1	1.8	2	75.5	0.393	9.6
259	DONS / A1BG	1.8	3	72.2	0.343	8
260	DONS / CCNJL	1.8	2	69.2	0.264	8.1
261	DONS / FOXA1	1.8	2	77.2	0.263	5.6
262	DONS / TRGV8	1.8	2	62.1	0.249	8.8
263	DONS / ELP1	1.8	2	76.5	0.23	5.6
264	DONS / DSC2	1.8	2	68.3	0.156	7.7
265	DONS / KCC2A	1.8	2	70.6	0.092	9.7
266	DONS / TM199	1.8	3	58.6	0.088	8.6
267	DONS / UFO	1.8	3	67.7	0.083	6.9
268	DONS / TARB1	1.8	2	71.5	0.081	6.2
269	DONS / ETHE1	1.8	2	80.1	0.073	7.1
270	DONS / GPR52	1.8	2	74.4	0.057	11.6
271	DONS / PCDG7	1.8	2	62.9	0.056	12.2
272	DONS / ZGLP1	1.8	2	56.7	0.035	6
273	DONS / STK40	1.8	2	67.8	0.027	6.9
274	DONS / KLH12	1.8	2	69.3	0.026	8.5
275	DONS / WASP	1.8	2	71.1	0.019	4.1
276	DONS / PHF14	1.8	2	66	0.019	10.7
277	DONS / GCN1	1.8	2	63.8	0.018	9.2
278	DONS / CXB2	1.8	2	60.6	0.018	12.6
279	DONS / GAK1A	1.7	2	80.7	0.742	3.5
280	DONS / CBPC5	1.7	2	86.1	0.742	4.3
281	DONS / SEAS1	1.7	2	76.5	0.742	5.2
282	DONS / KLD8B	1.7	2	78.8	0.742	5.6
283	DONS / PYRD2	1.7	2	80	0.742	5.7
284	DONS / C1TC	1.7	3	72.6	0.742	6.3
285	DONS / LOXL4	1.7	2	78.4	0.742	6.5
286	DONS / DEF5	1.7	2	76.3	0.742	6.7
287	DONS / OGFD1	1.7	3	71.3	0.742	6.8
288	DONS / IGLC3	1.7	2	84.5	0.742	7.9
289	DONS / DTX3L	1.7	2	75.5	0.742	8
290	DONS / LRP10	1.7	2	74.3	0.742	8.7
291	DONS / SC24B	1.7	2	71.8	0.742	10.5
292	DONS / AIPL1	1.7	2	80.5	0.742	10.7
293	DONS / CLAT	1.7	2	76.9	0.742	12.3
294	DONS / KVD20	1.7	2	80.1	0.741	6.4
295	DONS / ABD18	1.7	2	66.9	0.741	8.8
296	DONS / 5HT4R	1.7	2	63	0.741	9.9
297	DONS / ZN292	1.7	2	71.1	0.74	4.2
298	DONS / LR74B	1.7	2	78.5	0.74	6.2
299	DONS / KV311	1.7	2	79.9	0.738	7.2
300	DONS / PRIC2	1.7	2	77.6	0.737	3.9
301	DONS / PDE8B	1.7	2	76.3	0.735	6.2
302	DONS / PONL1	1.7	3	77.7	0.726	6.7
303	DONS / FAM3D	1.7	2	69.5	0.718	6.9
304	DONS / KNOP1	1.7	3	70	0.718	12
305	DONS / PHIPL	1.7	2	70.2	0.716	10.3
306	DONS / MD2L1	1.7	2	71.1	0.715	9.2
307	DONS / PEPD	1.7	2	80.8	0.71	6.7
308	DONS / GPR33	1.7	2	66.8	0.692	7
309	DONS / STYL2	1.7	2	74.8	0.691	10.4
310	DONS / ASB1	1.7	2	75.1	0.682	9.7
311	DONS / TNK1	1.7	2	71.8	0.681	4.6
312	DONS / TAF1B	1.7	2	65.9	0.675	7.6
313	DONS / SEM3A	1.7	2	71	0.654	10.4
314	DONS / ACKR2	1.7	3	61.5	0.65	6.8
315	DONS / DAAF3	1.7	3	70.9	0.638	7.4
316	DONS / KLC4	1.7	3	73.1	0.635	6.4
317	DONS / MEFV	1.7	3	69.3	0.614	6.7
318	DONS / CPSF7	1.7	2	67.4	0.608	6.5
319	DONS / LV312	1.7	2	73	0.583	8.6
320	DONS / POTEJ	1.7	2	76.9	0.572	4
321	DONS / NU133	1.7	2	73.6	0.547	4.7
322	DONS / FBX42	1.7	2	73.7	0.503	5.7
323	DONS / RBM18	1.7	2	65.3	0.494	5.7
324	DONS / CALI	1.7	2	70.8	0.441	7.7
325	DONS / LCN12	1.7	2	63.6	0.437	5.8
326	DONS / CCND3	1.7	3	68.9	0.414	7.6
327	DONS / DCR1C	1.7	2	71.7	0.411	6.5
328	DONS / EME1	1.7	2	74.6	0.371	9.4
329	DONS / PDE7A	1.7	2	71.4	0.306	7.4
330	DONS / KLH17	1.7	2	76.6	0.293	6.5
331	DONS / UD3A1	1.7	2	75.6	0.273	11.2
332	DONS / DOK1	1.7	2	72.6	0.232	5.8
333	DONS / PTTG2	1.7	2	75.1	0.225	9.8
334	DONS / ECM2	1.7	2	76.5	0.215	4.3
335	DONS / PKHG5	1.7	2	74.7	0.197	5.3
336	DONS / CTF18	1.7	2	69.7	0.17	7.7
337	DONS / PNO1	1.7	2	73.8	0.158	8.2
338	DONS / NUTM1	1.7	2	57.6	0.157	5.1
339	DONS / TSHR	1.7	2	65.2	0.12	9
340	DONS / SC31A	1.7	2	75.9	0.114	5.9
341	DONS / RL19	1.7	2	73	0.089	9.5
342	DONS / SATB1	1.7	2	82.8	0.07	11.9
343	DONS / FBXW4	1.7	2	72.6	0.067	9.2
344	DONS / FBX28	1.7	2	70	0.061	8.9
345	DONS / MCPH1	1.7	2	73.3	0.056	6.8
346	DONS / CPSF6	1.7	2	66.6	0.055	6.3
347	DONS / SYCP2	1.7	2	74	0.053	4.8
348	DONS / TTC24	1.7	2	77.2	0.048	6.2
349	DONS / PSG9	1.7	2	72	0.046	11.9
350	DONS / GNAI1	1.7	2	64.2	0.039	10.4
351	DONS / S66A2	1.7	2	71.1	0.027	7.3
352	DONS / ACD11	1.7	3	69.5	0.023	12.9
353	DONS / CF20D	1.7	2	54.5	0.02	3.5
354	DONS / SLX4I	1.7	2	57.5	0.019	7.7
355	DONS / NUF2	1.6	2	83	0.742	5.3
356	DONS / PRIC4	1.6	3	71.2	0.742	5.4
357	DONS / FUT7	1.6	2	77.8	0.742	5.4
358	DONS / CATW	1.6	3	75.4	0.742	5.8
359	DONS / PDE6B	1.6	2	78.8	0.742	6.1
360	DONS / IFIT3	1.6	2	80.1	0.742	6.2
361	DONS / CDC37	1.6	2	72.8	0.742	6.4
362	DONS / EXO5	1.6	3	74.9	0.742	6.4
363	DONS / TS1R1	1.6	2	75.4	0.742	6.5
364	DONS / PDE6A	1.6	2	77.8	0.742	6.5
365	DONS / BAMBI	1.6	3	76.1	0.742	6.8
366	DONS / DDX41	1.6	3	70	0.742	8
367	DONS / TARSH	1.6	3	60.1	0.742	8
368	DONS / CD054	1.6	2	72.7	0.742	11
369	DONS / ZMYM3	1.6	2	77.1	0.742	11.6
370	DONS / TGM5	1.6	2	82.1	0.742	11.8
371	DONS / THAP5	1.6	2	79.7	0.741	5.2
372	DONS / MDEAS	1.6	3	69.8	0.741	8.4
373	DONS / ZGPAT	1.6	2	76.7	0.741	9.9
374	DONS / MYO6	1.6	2	68.1	0.738	8.2
375	DONS / CXCR2	1.6	3	68.6	0.737	5.4
376	DONS / BCOR	1.6	2	64.3	0.735	5
377	DONS / PDE7B	1.6	2	79	0.734	4.8
378	DONS / BBS4	1.6	2	74.2	0.732	6.1
379	DONS / M4A13	1.6	2	75.4	0.731	5.2
380	DONS / PRSR3	1.6	2	83.4	0.73	3.1
381	DONS / GCP3	1.6	2	75.5	0.727	6.4
382	DONS / PRGR	1.6	2	83.1	0.727	11.2
383	DONS / CI131	1.6	2	74.1	0.725	7.2
384	DONS / GCR	1.6	2	84.2	0.72	9.6
385	DONS / HYES	1.6	2	76	0.717	7.5
386	DONS / FYV1	1.6	2	78.4	0.716	3.7
387	DONS / DCA17	1.6	2	75.7	0.701	7.8
388	DONS / MCR	1.6	2	85.6	0.701	9.9
389	DONS / FOXM1	1.6	2	85.6	0.683	13.4
390	DONS / PAQR2	1.6	2	72	0.682	7.2
391	DONS / DNLI3	1.6	2	79.6	0.666	4.9
392	DONS / FPR1	1.6	2	74.4	0.662	4.8
393	DONS / MRNIP	1.6	2	76.5	0.595	8.1
394	DONS / GPAN1	1.6	2	60.9	0.581	10.7
395	DONS / GASR	1.6	2	66	0.555	6.3
396	DONS / SNAB	1.6	2	73.1	0.545	4.7
397	DONS / CN028	1.6	2	69	0.397	5.7
398	DONS / SRP54	1.6	3	69.3	0.382	7.7
399	DONS / SPF45	1.6	2	65.2	0.361	7.1
400	DONS / PSG8	1.6	2	68.3	0.342	11.9
401	DONS / CCD62	1.6	2	71.3	0.322	9.8
402	DONS / CCD71	1.6	3	71.3	0.273	4.7
403	DONS / LV469	1.6	2	70.2	0.253	7.9
404	DONS / F90A8	1.6	2	69	0.206	9.6
405	DONS / CCNF	1.6	2	72.4	0.203	6
406	DONS / SORC1	1.6	2	66	0.196	7.6
407	DONS / TAF2	1.6	2	74.6	0.184	6.8
408	DONS / IQGA1	1.6	2	68.3	0.178	7.9
409	DONS / RPP40	1.6	2	68.8	0.147	9.1
410	DONS / PCX4	1.6	2	65.7	0.139	7.4
411	DONS / SEGN	1.6	2	63.5	0.125	10
412	DONS / FBX43	1.6	2	65.1	0.08	6.6
413	DONS / XRCC3	1.6	2	71.7	0.076	10.5
414	DONS / XCR1	1.6	2	61.1	0.066	7
415	DONS / N6MT1	1.6	2	76.4	0.058	7.8
416	DONS / CCNO	1.6	2	74.2	0.053	6.8
417	DONS / DDX54	1.6	2	72.7	0.052	12.8
418	DONS / NLGN1	1.6	2	72.7	0.042	10.7
419	DONS / LENG8	1.6	2	59.5	0.041	7.9
420	DONS / SIR4	1.6	2	71.4	0.028	13.4
421	DONS / HXB7	1.6	2	71.3	0.023	11.1
422	DONS / ARHG4	1.5	3	81.7	0.742	4.2
423	DONS / MROH7	1.5	2	75.8	0.742	4.7
424	DONS / MPTX	1.5	2	70.5	0.742	5.9
425	DONS / ATS8	1.5	3	71	0.742	6.7
426	DONS / UAP1L	1.5	2	75.2	0.742	6.8
427	DONS / COKA1	1.5	2	81.6	0.742	7.7
428	DONS / DYRK3	1.5	2	81.3	0.742	7.8
429	DONS / PRD16	1.5	2	74.5	0.742	8.3
430	DONS / PP1B	1.5	3	75	0.742	9
431	DONS / MAMC2	1.5	2	68.9	0.742	9.1
432	DONS / EMIL3	1.5	2	72.2	0.742	9.1
433	DONS / SEM5A	1.5	2	75.9	0.742	9.8
434	DONS / PGTA	1.5	2	81.3	0.742	10.7
435	DONS / SC11C	1.5	3	67.4	0.742	10.7
436	DONS / CNTN5	1.5	2	80.3	0.742	11
437	DONS / WNT16	1.5	2	76	0.742	11.8
438	DONS / GPR83	1.5	2	71.2	0.742	12.4
439	DONS / I17RA	1.5	3	79	0.742	12.9
440	DONS / LV39	1.5	3	78.6	0.742	13.1
441	DONS / CC50B	1.5	3	73.6	0.741	4.8
442	DONS / SPTC1	1.5	3	80.7	0.741	5.9
443	DONS / TMED1	1.5	2	74.3	0.741	13.6
444	DONS / FPR2	1.5	2	67.6	0.74	6.8
445	DONS / RFA3	1.5	2	77.3	0.74	11.9
446	DONS / THRB	1.5	2	73.1	0.74	14.1
447	DONS / ICE1	1.5	2	73.2	0.739	5
448	DONS / CLD22	1.5	2	64.4	0.738	10.9
449	DONS / ZMAT3	1.5	2	85.1	0.737	3.8
450	DONS / MCF2	1.5	3	67.4	0.737	6.3
451	DONS / KS6R	1.5	2	66.6	0.736	9.8
452	DONS / BRPF3	1.5	2	74	0.735	10
453	DONS / DNJB9	1.5	3	77.7	0.733	8.3
454	DONS / GA2L2	1.5	2	79.3	0.73	7.7
455	DONS / CC137	1.5	2	71.8	0.729	9.5
456	DONS / RPGF4	1.5	2	80.3	0.727	5.2
457	DONS / SPPL3	1.5	2	69.3	0.727	8.5
458	DONS / ENPP6	1.5	3	74.9	0.724	4.6
459	DONS / CCKN	1.5	3	72.4	0.718	7
460	DONS / ABCD4	1.5	2	73.2	0.708	8.3
461	DONS / MBD2	1.5	2	75.9	0.701	10.6
462	DONS / MSPD3	1.5	2	72.3	0.633	7.8
463	DONS / TRGV5	1.5	2	67.5	0.574	7.9
464	DONS / CY1	1.5	2	73.1	0.53	9.4
465	DONS / SNX27	1.5	2	69	0.527	7.3
466	DONS / KVD07	1.5	2	73.5	0.502	9.2
467	DONS / RGS8	1.5	2	64.8	0.476	6.1
468	DONS / T229A	1.5	2	70.9	0.441	5.1
469	DONS / VPS18	1.5	2	70.8	0.441	9.4
470	DONS / P2R3B	1.5	2	68	0.427	6.5
471	DONS / SOCS2	1.5	2	67.2	0.423	6.4
472	DONS / SPD2B	1.5	2	60.9	0.371	7.1
473	DONS / MED25	1.5	2	61.6	0.181	8.3
474	DONS / AGGF1	1.5	2	81.7	0.176	9.9
475	DONS / RIMB2	1.5	2	63.1	0.133	6.4
476	DONS / ERAP1	1.5	2	70.8	0.131	10.4
477	DONS / PTEN	1.5	2	77.1	0.108	7
478	DONS / LOX12	1.5	2	70	0.105	8
479	DONS / EKI1	1.5	3	70.8	0.081	11.1
480	DONS / DCAM	1.5	2	72.3	0.059	13.3
481	DONS / PAK1	1.5	2	70.8	0.058	8.5
482	DONS / TYB4Y	1.5	2	76.7	0.051	13.3
483	DONS / ESRP2	1.5	2	75.1	0.035	9.5
484	DONS / KAPCG	1.5	2	68.5	0.035	9.9
485	DONS / ITA1	1.5	2	71.7	0.034	6.1
486	DONS / KTBL1	1.5	2	71.4	0.034	9.2
487	DONS / MK08	1.5	2	68.2	0.033	7.8
488	DONS / KLDC3	1.5	2	71.1	0.031	7.3
489	DONS / BTBD3	1.5	2	70.1	0.031	9.1
490	DONS / CDX4	1.5	2	70.8	0.029	11.9
491	DONS / CLN5	1.5	2	70.5	0.028	6.7
492	DONS / SEBOX	1.5	2	82.1	0.026	14.1
493	DONS / KCC2G	1.5	2	69.5	0.023	10.9
494	DONS / DB126	1.5	3	67.5	0.021	14.2
495	DONS / LRC71	1.5	2	70.5	0.019	6.9
496	DONS / GPR6	1.5	2	71.1	0.019	14.5
497	DONS / MARCO	1.5	2	69.3	0.018	14.5
498	DONS / SBK2	1.4	2	78.9	0.742	3.7
499	DONS / RNPL1	1.4	3	86.4	0.742	4.4
500	DONS / PDE6C	1.4	2	82.5	0.742	4.9
501	DONS / C2C4A	1.4	3	72.7	0.742	5.1
502	DONS / FBXL2	1.4	2	80.5	0.742	5.7
503	DONS / TRDV2	1.4	3	78.3	0.742	7.2
504	DONS / TFCP2	1.4	2	79.7	0.742	8.5
505	DONS / HEAT9	1.4	2	77.1	0.742	8.6
506	DONS / LV316	1.4	2	79.1	0.742	9.7
507	DONS / STXB5	1.4	2	73.9	0.742	10.7
508	DONS / ITB3	1.4	2	76.6	0.742	10.9
509	DONS / CATIN	1.4	2	70.6	0.742	11
510	DONS / TDRD3	1.4	3	76.2	0.742	11.1
511	DONS / AGRL2	1.4	2	78.9	0.742	11.3
512	DONS / DDX52	1.4	2	72	0.742	11.4
513	DONS / CHIA	1.4	2	84.2	0.742	12.5
514	DONS / TERA	1.4	2	72.9	0.742	13.3
515	DONS / PRS38	1.4	2	74.1	0.741	5.3
516	DONS / WDFY1	1.4	2	71.6	0.741	7
517	DONS / TRI58	1.4	2	67.9	0.741	7.4
518	DONS / NT5D1	1.4	2	73.7	0.74	7.6
519	DONS / EFCB3	1.4	3	66	0.74	9.4
520	DONS / WDR38	1.4	2	66.1	0.737	10.2
521	DONS / GCP60	1.4	2	68.7	0.736	9.2
522	DONS / ADA30	1.4	2	73.3	0.735	12.7
523	DONS / S3TC2	1.4	2	68.2	0.734	8.5
524	DONS / LRC34	1.4	2	79.1	0.729	4.5
525	DONS / DRB3	1.4	2	73.2	0.729	6
526	DONS / STAG3	1.4	2	75.7	0.726	5.9
527	DONS / RORG	1.4	3	71.5	0.722	7.9
528	DONS / TERF2	1.4	2	71.7	0.715	5.6
529	DONS / FHI2A	1.4	2	71.7	0.699	7.7
530	DONS / SLBP	1.4	2	77	0.695	13.9
531	DONS / RN212	1.4	2	60.6	0.693	10.4
532	DONS / LRRC9	1.4	2	74.7	0.669	5.6
533	DONS / TM248	1.4	2	65.4	0.63	10.3
534	DONS / REPS2	1.4	2	84.2	0.628	12.4
535	DONS / INT9	1.4	2	76.1	0.513	7.9
536	DONS / BBS12	1.4	2	79.1	0.494	6.1
537	DONS / CAN7	1.4	2	78.8	0.425	4.9
538	DONS / ZO3	1.4	2	66.1	0.282	7.7
539	DONS / BCORL	1.4	2	62.2	0.235	6.6
540	DONS / CSTP1	1.4	2	67.6	0.228	6.1
541	DONS / SPERI	1.4	2	68.4	0.204	12
542	DONS / DJB11	1.4	2	67.2	0.2	8.1
543	DONS / NFAC3	1.4	2	79.2	0.196	10.9
544	DONS / OFCC1	1.4	2	76.4	0.164	6.2
545	DONS / RAD50	1.4	2	73	0.11	8.4
546	DONS / MK10	1.4	2	67.9	0.089	7.5
547	DONS / HCN3	1.4	3	68.7	0.084	13.5
548	DONS / TM9S3	1.4	2	71.6	0.082	7.5
549	DONS / PSG7	1.4	2	65.4	0.07	12.3
550	DONS / CCNE1	1.4	2	72.4	0.046	6.9
551	DONS / UBP30	1.4	2	70.1	0.045	11.8
552	DONS / F90AG	1.4	3	68.4	0.04	10.3
553	DONS / GDS1	1.4	2	72.3	0.036	8
554	DONS / CUZD1	1.4	2	68.3	0.031	9
555	DONS / ARHG9	1.4	2	67.8	0.03	9.3
556	DONS / KAIN	1.4	2	68	0.024	12.1
557	DONS / ZDHC3	1.4	2	72.2	0.024	14.3
558	DONS / P12L2	1.4	2	64.9	0.019	11.7
559	DONS / CRLF3	1.4	2	75.8	0.019	14
560	DONS / PRGC1	1.3	2	86.2	0.742	2.8
561	DONS / FPR3	1.3	2	74.6	0.742	5.1
562	DONS / C1TM	1.3	2	74.4	0.742	5.7
563	DONS / CST9L	1.3	2	83.2	0.742	5.8
564	DONS / CHRD	1.3	2	74	0.742	5.9
565	DONS / SPON1	1.3	2	79.1	0.742	6.3
566	DONS / KLK4	1.3	2	71.4	0.742	6.3
567	DONS / GRWD1	1.3	2	75.5	0.742	6.5
568	DONS / SPA6L	1.3	2	59.7	0.742	8.8
569	DONS / MIEAP	1.3	2	74.1	0.742	12.6
570	DONS / MMP11	1.3	2	73.2	0.742	12.9
571	DONS / PGAP3	1.3	2	72.5	0.741	5
572	DONS / POLS2	1.3	2	75.3	0.741	7.1
573	DONS / RL3R1	1.3	2	64.6	0.741	7.7
574	DONS / ZFX	1.3	2	71.6	0.741	10.2
575	DONS / ZBT37	1.3	2	74	0.741	10.7
576	DONS / AGRA2	1.3	2	72.3	0.741	10.8
577	DONS / METRN	1.3	2	73.9	0.738	8.8
578	DONS / TYRO	1.3	2	75.9	0.737	6.3
579	DONS / ZFY	1.3	2	70.1	0.734	13.7
580	DONS / EYA3	1.3	2	72.4	0.733	7.1
581	DONS / RAVR2	1.3	2	72.1	0.731	9.5
582	DONS / SPRE1	1.3	2	77	0.717	9.2
583	DONS / EFCB7	1.3	2	70.1	0.716	4.6
584	DONS / ASH2L	1.3	2	72.8	0.705	12.7
585	DONS / DSC3	1.3	2	70.1	0.688	9.1
586	DONS / ANM1	1.3	2	76.3	0.583	9.3
587	DONS / FSTL1	1.3	3	79.2	0.32	13.5
588	DONS / YAE1	1.3	2	69.9	0.267	13.9
589	DONS / S35F6	1.3	2	75.4	0.241	5.8
590	DONS / HXD1	1.3	2	73.3	0.193	10.5
591	DONS / PAPS2	1.3	2	73.7	0.158	11.9
592	DONS / SNX6	1.3	2	70.5	0.122	8.1
593	DONS / AKNA	1.3	2	70.8	0.093	3.8
594	DONS / NPY2R	1.3	2	66.9	0.042	10.2
595	DONS / CAN5	1.3	2	61.7	0.042	10.3
596	DONS / ODBA	1.3	2	78	0.035	8.6
597	DONS / ASPG	1.3	2	81	0.027	13.6
598	DONS / TLR5	1.3	2	72.8	0.022	8.3
599	DONS / NSG2	1.3	2	70.6	0.02	14.7
600	DONS / PRKRA	1.3	2	74	0.018	15
601	DONS / CB078	1.2	2	82.7	0.742	3.2
602	DONS / PKP4	1.2	2	76.7	0.742	4.6
603	DONS / MYLK2	1.2	2	72.5	0.742	5.4
604	DONS / SEM4G	1.2	2	70.2	0.742	5.7
605	DONS / SRCRM	1.2	2	70.9	0.742	6.7
606	DONS / HSF2B	1.2	2	72.8	0.742	6.7
607	DONS / PKHG2	1.2	2	65.8	0.742	7.3
608	DONS / CHK2	1.2	2	68	0.742	7.8
609	DONS / TRGV3	1.2	2	67.3	0.742	7.9
610	DONS / IASPP	1.2	2	73.6	0.742	8.5
611	DONS / CUX2	1.2	2	80	0.742	9.8
612	DONS / NSMA	1.2	2	74.9	0.742	12
613	DONS / RIM3C	1.2	3	76.5	0.742	14
614	DONS / SYIM	1.2	2	77.3	0.741	4.8
615	DONS / KLH14	1.2	2	76.3	0.741	5.2
616	DONS / KBRS2	1.2	3	84.6	0.74	6.2
617	DONS / KBRS1	1.2	3	83.7	0.74	8.5
618	DONS / KCC1G	1.2	2	72.2	0.74	8.5
619	DONS / CCNG2	1.2	2	75.9	0.739	5.8
620	DONS / TIGIT	1.2	2	77.9	0.739	11.9
621	DONS / PTGDS	1.2	2	65.1	0.738	6.6
622	DONS / UTP15	1.2	2	74.8	0.738	8.1
623	DONS / I17EL	1.2	2	81.5	0.737	5.8
624	DONS / CD28	1.2	2	65.9	0.729	13.2
625	DONS / SH2B2	1.2	3	80.4	0.72	13.7
626	DONS / T161A	1.2	2	68.4	0.719	9
627	DONS / TGFI1	1.2	2	64.3	0.713	7.6
628	DONS / DPH1	1.2	2	80.9	0.7	7.6
629	DONS / RASF8	1.2	3	70.9	0.698	13.8
630	DONS / DKK4	1.2	3	72.3	0.692	11
631	DONS / AP4M1	1.2	3	70.9	0.674	9.4
632	DONS / CC14A	1.2	2	72.5	0.671	8.2
633	DONS / P4HA3	1.2	2	71.4	0.669	7.8
634	DONS / UCMA	1.2	2	73.4	0.667	14
635	DONS / ZFP30	1.2	2	74.6	0.64	14
636	DONS / LRC46	1.2	2	66.1	0.58	12.4
637	DONS / LRC33	1.2	2	71.8	0.553	7.4
638	DONS / ARAP2	1.2	2	80.8	0.546	10.2
639	DONS / CDCP2	1.2	2	76.4	0.529	8.4
640	DONS / WRP73	1.2	2	69.3	0.528	8.8
641	DONS / ECT2	1.2	2	70.6	0.489	7.7
642	DONS / VPS54	1.2	2	74.1	0.456	7.5
643	DONS / CAN10	1.2	2	68	0.427	9.9
644	DONS / TMPS2	1.2	2	70.8	0.371	6.8
645	DONS / TEX10	1.2	2	70.4	0.285	6
646	DONS / PMGT1	1.2	2	72	0.275	12.2
647	DONS / DJC14	1.2	2	66.6	0.269	8.6
648	DONS / COLL1	1.2	2	66.4	0.173	13
649	DONS / TLR6	1.2	2	62.7	0.162	10.4
650	DONS / PLAT5	1.2	2	71.2	0.152	8.7
651	DONS / IPIL2	1.2	2	68.4	0.11	12.9
652	DONS / RTP2	1.2	2	70.6	0.086	12.2
653	DONS / LRC55	1.2	2	70.3	0.075	14.5
654	DONS / ACS2A	1.2	2	77.7	0.071	7.4
655	DONS / LZTL1	1.2	2	66	0.058	10.8
656	DONS / LIPM	1.2	2	62.3	0.047	10.1
657	DONS / RIM3B	1.2	2	79.6	0.033	14.6
658	DONS / REP15	1.2	2	62.1	0.028	12.5
659	DONS / SNPH	1.2	2	76.3	0.028	14.8
660	DONS / UBP12	1.2	2	77.1	0.027	14.5
661	DONS / BPIFC	1.2	2	58.2	0.026	9.8
662	DONS / DCP2	1.2	2	81.6	0.024	14.2
663	DONS / F118A	1.2	2	74.4	0.024	14.5
664	DONS / AGRE2	1.2	2	66.8	0.023	7.3
665	DONS / F90AM	1.2	3	67	0.021	12.6
666	DONS / ING1	1.2	2	77.7	0.02	14.6
667	DONS / IFT43	1.2	2	77.2	0.02	14.7
668	DONS / SIPA1	1.2	2	69	0.019	8.3
669	DONS / ZNRF3	1.2	2	71.3	0.019	13.6
670	DONS / KCTD1	1.2	2	70.2	0.019	14.1
671	DONS / RAB4B	1.2	2	78.8	0.019	14.8
672	DONS / EVPLL	1.2	2	80.5	0.019	14.9
673	DONS / GDAH	1.2	2	74.7	0.018	15
674	DONS / CNIH1	1.2	2	67.7	0.018	15
675	DONS / ANR28	1.1	2	77.8	0.742	4.3
676	DONS / RPA49	1.1	2	78.4	0.742	5.6
677	DONS / CF206	1.1	2	69.8	0.742	6.1
678	DONS / NPC1	1.1	2	72.1	0.742	8.3
679	DONS / SKA2	1.1	2	71.8	0.742	9
680	DONS / RN186	1.1	2	72.5	0.742	9.3
681	DONS / LMTK3	1.1	2	75.9	0.742	9.5
682	DONS / VWC2L	1.1	2	73.8	0.742	9.5
683	DONS / HERC6	1.1	2	72.3	0.742	11
684	DONS / ARSI	1.1	2	74.7	0.742	11.3
685	DONS / PARP4	1.1	2	73	0.742	11.4
686	DONS / HNRC1	1.1	2	85.9	0.742	12.4
687	DONS / BY55	1.1	2	69.4	0.742	13.4
688	DONS / MON1B	1.1	2	73.2	0.742	13.9
689	DONS / LRRK1	1.1	2	65.7	0.742	13.9
690	DONS / FA13C	1.1	2	87.5	0.741	3.2
691	DONS / TRGV4	1.1	2	72.6	0.741	6.2
692	DONS / AKA11	1.1	2	67.5	0.741	12.6
693	DONS / PLS5	1.1	2	74.1	0.74	7.8
694	DONS / DNAI7	1.1	2	73.3	0.739	8.4
695	DONS / RNF34	1.1	3	86.4	0.739	12.8
696	DONS / MTP	1.1	2	74.5	0.738	13.9
697	DONS / OCEL1	1.1	2	77	0.737	5.1
698	DONS / DOK5	1.1	2	73.4	0.737	7.8
699	DONS / PHLD	1.1	2	80.2	0.734	5
700	DONS / P52K	1.1	2	71.1	0.733	5.9
701	DONS / HXA11	1.1	2	72.9	0.733	12.7
702	DONS / GSH1	1.1	2	75.3	0.73	6
703	DONS / CASL	1.1	2	68.9	0.73	8.8
704	DONS / FOLR1	1.1	2	72.7	0.729	7.6
705	DONS / FMOD	1.1	3	74.8	0.713	7.2
706	DONS / ZMAT1	1.1	2	76.3	0.698	8.5
707	DONS / NT5D2	1.1	2	73.5	0.694	9.4
708	DONS / S6A18	1.1	2	81.5	0.687	8.1
709	DONS / EHMT1	1.1	2	83.6	0.674	11.3
710	DONS / ANR45	1.1	2	69.1	0.614	6.4
711	DONS / PCDG6	1.1	2	63.1	0.591	9.7
712	DONS / TUT7	1.1	2	75	0.552	7.3
713	DONS / P3H1	1.1	2	71.4	0.493	11.1
714	DONS / WDR82	1.1	2	70.5	0.422	11
715	DONS / AEBP1	1.1	2	73	0.279	14.3
716	DONS / DCP1A	1.1	2	65.8	0.171	5
717	DONS / GKAP1	1.1	2	77.1	0.134	12.6
718	DONS / PDK1L	1.1	2	62.8	0.124	8.4
719	DONS / TMED5	1.1	2	70.9	0.123	14.6
720	DONS / RIM3A	1.1	2	80.6	0.113	14.4
721	DONS / TM232	1.1	2	63.2	0.095	9.8
722	DONS / CSTF3	1.1	2	72.7	0.089	11.7
723	DONS / S22AK	1.1	2	59.8	0.074	11.3
724	DONS / SIGIR	1.1	2	68.5	0.064	12.6
725	DONS / GEMI2	1.1	2	78.5	0.063	14.6
726	DONS / UB2E2	1.1	2	64.4	0.054	12.9
727	DONS / SC24A	1.1	2	70.2	0.048	12.2
728	DONS / PCDG4	1.1	2	62.3	0.045	10.6
729	DONS / F90AN	1.1	2	68.3	0.04	10.2
730	DONS / ING3	1.1	2	68.8	0.035	7.7
731	DONS / BSCL2	1.1	2	75.7	0.031	14.1
732	DONS / TRI69	1.1	2	69.3	0.021	11.5
733	DONS / DB115	1.1	2	70.2	0.021	14.2
734	DONS / ALLC	1.1	2	67.5	0.02	8.6
735	DONS / SPE39	1.1	2	71.3	0.02	11.4
736	DONS / CSN7B	1.1	2	84.6	0.019	14.5
737	DONS / BORC5	1.1	2	70.1	0.019	14.6
738	DONS / NUP58	1.1	2	69.2	0.019	14.6
739	DONS / BI2L2	1.1	2	79.8	0.019	14.8
740	DONS / TIM9	1.1	2	73.7	0.019	14.9
741	DONS / SMG9	1.1	2	68.6	0.019	14.9
742	DONS / SAP18	1	1	90.8	0.742	2.1
743	DONS / SREC2	1	1	91.9	0.742	2.1
744	DONS / FUT4	1	1	90.5	0.742	2.1
745	DONS / ZN681	1	1	86.3	0.742	2.4
746	DONS / ZN624	1	1	87	0.742	2.4
747	DONS / ENTP6	1	2	85.4	0.742	2.5
748	DONS / ZNF92	1	1	86.1	0.742	2.5
749	DONS / ZN273	1	1	85.6	0.742	2.7
750	DONS / ZN595	1	1	84.4	0.742	2.7
751	DONS / Z705G	1	1	84.5	0.742	2.8
752	DONS / TREA	1	1	85.8	0.742	2.8
753	DONS / ZNF85	1	1	86.8	0.742	2.8
754	DONS / ZNF43	1	1	84.3	0.742	2.8
755	DONS / LEG1H	1	1	78.9	0.742	2.8
756	DONS / ZN317	1	1	86.3	0.742	2.8
757	DONS / ZN729	1	1	82.3	0.742	2.8
758	DONS / ZNF90	1	1	85.2	0.742	2.9
759	DONS / VTM2B	1	1	85.5	0.742	2.9
760	DONS / ZN724	1	1	84.7	0.742	2.9
761	DONS / ZN429	1	1	85.6	0.742	3
762	DONS / ZN160	1	1	83.1	0.742	3
763	DONS / ZNF91	1	1	81.1	0.742	3
764	DONS / ZN630	1	1	85.2	0.742	3
765	DONS / ZN728	1	1	85	0.742	3.1
766	DONS / ZN850	1	1	83.2	0.742	3.1
767	DONS / KLRG1	1	1	66.6	0.742	3.1
768	DONS / F151A	1	1	82.3	0.742	3.1
769	DONS / ZN565	1	1	84.2	0.742	3.2
770	DONS / ZN573	1	1	83.9	0.742	3.3
771	DONS / ZN544	1	1	80.9	0.742	3.3
772	DONS / LINES	1	1	61.1	0.742	3.3
773	DONS / ZNF93	1	1	83.5	0.742	3.4
774	DONS / AGRG1	1	1	81.4	0.742	3.5
775	DONS / ZN184	1	1	83	0.742	3.6
776	DONS / ZNF99	1	1	81.9	0.742	3.6
777	DONS / SRS12	1	1	85.9	0.742	3.6
778	DONS / ZN441	1	1	80.8	0.742	3.6
779	DONS / ARK72	1	1	88.6	0.742	3.6
780	DONS / IGLC1	1	1	86.9	0.742	3.7
781	DONS / ZN253	1	1	84.1	0.742	3.7
782	DONS / ZN100	1	1	83.6	0.742	3.7
783	DONS / ZN283	1	1	80.3	0.742	3.7
784	DONS / HXC11	1	1	83.8	0.742	3.8
785	DONS / ZN251	1	1	85.1	0.742	3.8
786	DONS / AXIN2	1	1	85.2	0.742	3.8
787	DONS / CCD15	1	1	78.1	0.742	3.8
788	DONS / ZNF30	1	1	85.1	0.742	3.9
789	DONS / ZN726	1	1	83.4	0.742	3.9
790	DONS / ZN845	1	1	80.3	0.742	3.9
791	DONS / CRIS2	1	1	76	0.742	3.9
792	DONS / ZMYM5	1	1	79.9	0.742	3.9
793	DONS / CLM9	1	1	83.8	0.742	3.9
794	DONS / ZN737	1	1	84	0.742	3.9
795	DONS / ZN626	1	1	84.1	0.742	4
796	DONS / ZN534	1	1	81.6	0.742	4
797	DONS / AXIN1	1	1	86.1	0.742	4
798	DONS / PRS56	1	1	74.8	0.742	4
799	DONS / IPO4	1	1	75.5	0.742	4
800	DONS / EZRI	1	1	85.2	0.742	4.1
801	DONS / Z780B	1	1	83.8	0.742	4.1
802	DONS / HLAF	1	1	77.9	0.742	4.1
803	DONS / ZN268	1	1	83.2	0.742	4.1
804	DONS / PTGIS	1	1	81.4	0.742	4.1
805	DONS / PEBB	1	1	82.2	0.742	4.2
806	DONS / ESF1	1	1	77.6	0.742	4.2
807	DONS / ZN528	1	1	81.8	0.742	4.2
808	DONS / ZN208	1	1	81.1	0.742	4.2
809	DONS / TECT3	1	1	85.3	0.742	4.2
810	DONS / FA78A	1	1	82.4	0.742	4.2
811	DONS / FHI1B	1	1	78.2	0.742	4.2
812	DONS / NUP37	1	1	70.4	0.742	4.3
813	DONS / ZN257	1	1	82.7	0.742	4.3
814	DONS / MA13P	1	1	70.6	0.742	4.3
815	DONS / MTG16	1	1	77.3	0.742	4.3
816	DONS / ZN723	1	1	82.2	0.742	4.3
817	DONS / RN223	1	1	82	0.742	4.3
818	DONS / ZN805	1	1	84.8	0.742	4.4
819	DONS / ZMY12	1	1	78.6	0.742	4.4
820	DONS / PRIC1	1	1	77.3	0.742	4.4
821	DONS / PVRIG	1	1	82.8	0.742	4.4
822	DONS / MBOA7	1	1	77.3	0.742	4.4
823	DONS / MFSD1	1	1	75.3	0.742	4.4
824	DONS / PI15	1	1	83.1	0.742	4.4
825	DONS / ZN607	1	1	81.5	0.742	4.4
826	DONS / PX11C	1	1	73.3	0.742	4.4
827	DONS / ALKB4	1	1	85.8	0.742	4.5
828	DONS / ZN431	1	1	80.4	0.742	4.5
829	DONS / ZN790	1	1	79	0.742	4.5
830	DONS / TNFL4	1	1	84.4	0.742	4.6
831	DONS / ZN347	1	1	80.8	0.742	4.6
832	DONS / CPSF5	1	1	88	0.742	4.6
833	DONS / ZN454	1	1	82.2	0.742	4.6
834	DONS / SRSF1	1	1	84.7	0.742	4.6
835	DONS / FANCC	1	1	80.2	0.742	4.6
836	DONS / ZN599	1	1	82.7	0.742	4.6
837	DONS / GPSM1	1	1	74.6	0.742	4.6
838	DONS / CAH8	1	1	82.5	0.742	4.6
839	DONS / HDC	1	1	82	0.742	4.7
840	DONS / ZN543	1	1	82.6	0.742	4.7
841	DONS / ZN605	1	1	80.5	0.742	4.7
842	DONS / PADI1	1	1	78.9	0.742	4.7
843	DONS / ZN679	1	1	82.4	0.742	4.7
844	DONS / PO4F1	1	1	85.6	0.742	4.8
845	DONS / ZN735	1	1	83	0.742	4.8
846	DONS / TNR14	1	1	84.9	0.742	4.8
847	DONS / SKDA1	1	1	78.7	0.742	4.8
848	DONS / GRHL1	1	1	81.8	0.742	4.8
849	DONS / Z585B	1	1	79.6	0.742	4.8
850	DONS / MEN1	1	1	85.6	0.742	4.9
851	DONS / CAMP3	1	1	80.6	0.742	4.9
852	DONS / SNX20	1	1	84.8	0.742	4.9
853	DONS / Z587B	1	1	78.2	0.742	4.9
854	DONS / Z354A	1	1	84.6	0.742	5
855	DONS / TDR10	1	1	73.9	0.742	5
856	DONS / SRP72	1	1	83	0.742	5
857	DONS / ZN462	1	1	73.9	0.742	5
858	DONS / ZNF28	1	1	81.4	0.742	5
859	DONS / IMA4	1	1	80.9	0.742	5
860	DONS / DHX37	1	1	74.8	0.742	5.1
861	DONS / ZN551	1	1	82	0.742	5.1
862	DONS / TES	1	1	76.5	0.742	5.1
863	DONS / 2ABG	1	1	82.7	0.742	5.1
864	DONS / ZN701	1	1	81	0.742	5.2
865	DONS / SRPK2	1	1	75.7	0.742	5.2
866	DONS / ZN888	1	1	79.5	0.742	5.3
867	DONS / OMGP	1	1	77.7	0.742	5.3
868	DONS / CER1	1	1	80.3	0.742	5.3
869	DONS / TOIP2	1	1	75.3	0.742	5.3
870	DONS / MS3L2	1	1	74.5	0.742	5.4
871	DONS / ZN749	1	1	79.7	0.742	5.4
872	DONS / ANS1B	1	1	79.5	0.742	5.4
873	DONS / SGO1	1	1	77.5	0.742	5.5
874	DONS / ZN471	1	1	84.4	0.742	5.5
875	DONS / RNF6	1	1	76.1	0.742	5.5
876	DONS / ZN761	1	1	79	0.742	5.5
877	DONS / GRB10	1	1	63.8	0.742	5.5
878	DONS / P23D1	1	1	73.2	0.742	5.5
879	DONS / SPI2B	1	1	73.8	0.742	5.5
880	DONS / EVC	1	1	79.6	0.742	5.5
881	DONS / KLK3	1	1	75.7	0.742	5.5
882	DONS / CXB6	1	1	82.8	0.742	5.5
883	DONS / ZN33A	1	1	81.6	0.742	5.6
884	DONS / IFNL4	1	1	83.5	0.742	5.6
885	DONS / TUSC2	1	2	81.5	0.742	5.6
886	DONS / AURKB	1	1	78.8	0.742	5.6
887	DONS / BRNP2	1	1	75.8	0.742	5.6
888	DONS / ANR52	1	1	74.6	0.742	5.6
889	DONS / OX2G	1	1	85.6	0.742	5.7
890	DONS / CATL2	1	1	83.4	0.742	5.7
891	DONS / UB2G2	1	1	70.2	0.742	5.7
892	DONS / AGRL4	1	2	68.5	0.742	5.7
893	DONS / ZN816	1	1	80.1	0.742	5.7
894	DONS / NBPF6	1	1	71.4	0.742	5.8
895	DONS / ZN470	1	1	83.6	0.742	5.8
896	DONS / ZNF57	1	1	78.4	0.742	5.8
897	DONS / ZN287	1	1	78.8	0.742	5.8
898	DONS / TGM3L	1	1	76	0.742	5.8
899	DONS / IGFR1	1	1	72.3	0.742	5.8
900	DONS / FIBIN	1	1	69.6	0.742	5.8
901	DONS / CAN8	1	1	72.7	0.742	5.8
902	DONS / HYALP	1	1	83.4	0.742	5.8
903	DONS / ZN589	1	1	78.4	0.742	5.8
904	DONS / FKBP7	1	1	64.5	0.742	5.8
905	DONS / ZN540	1	1	84.8	0.742	5.8
906	DONS / BDP1	1	1	78.1	0.742	5.9
907	DONS / ZN674	1	1	79	0.742	5.9
908	DONS / ZN430	1	1	80.7	0.742	5.9
909	DONS / 3BP2	1	1	85.1	0.742	6
910	DONS / ZN799	1	1	77.2	0.742	6
911	DONS / ZN426	1	1	81.3	0.742	6
912	DONS / RSPH9	1	1	81.5	0.742	6
913	DONS / RBAK	1	1	81.3	0.742	6.1
914	DONS / ZN235	1	1	80.9	0.742	6.1
915	DONS / GLT16	1	1	84.8	0.742	6.1
916	DONS / ARRB2	1	1	80.1	0.742	6.1
917	DONS / NUB1	1	1	68.3	0.742	6.1
918	DONS / UBE2O	1	1	69.9	0.742	6.1
919	DONS / TUTLA	1	1	80.3	0.742	6.2
920	DONS / UBL7	1	1	67.6	0.742	6.2
921	DONS / AVR2B	1	1	77.4	0.742	6.2
922	DONS / GSG1L	1	1	80.6	0.742	6.2
923	DONS / UBE2N	1	1	75.3	0.742	6.2
924	DONS / ZN420	1	1	79.9	0.742	6.2
925	DONS / TNR18	1	1	77.4	0.742	6.2
926	DONS / ARSH	1	1	74.7	0.742	6.3
927	DONS / NID2	1	1	75.5	0.742	6.3
928	DONS / PROK2	1	1	79.4	0.742	6.3
929	DONS / GON7	1	1	80.5	0.742	6.3
930	DONS / ZN778	1	1	78.6	0.742	6.3
931	DONS / KBP	1	1	69	0.742	6.3
932	DONS / SUCO	1	1	81	0.742	6.3
933	DONS / ZN334	1	1	78.9	0.742	6.3
934	DONS / SRSF3	1	1	84.1	0.742	6.3
935	DONS / RN222	1	1	78.2	0.742	6.4
936	DONS / PCDB1	1	1	72.6	0.742	6.4
937	DONS / RPAP1	1	2	72.1	0.742	6.4
938	DONS / PMEL	1	1	71.1	0.742	6.5
939	DONS / CHAD	1	1	82.9	0.742	6.6
940	DONS / PARPT	1	1	83	0.742	6.6
941	DONS / CO5A3	1	1	74.6	0.742	6.7
942	DONS / TOR2X	1	1	74.9	0.742	6.7
943	DONS / HDA10	1	1	76.1	0.742	6.7
944	DONS / ZN226	1	1	77.8	0.742	6.7
945	DONS / SIAH3	1	1	71.8	0.742	6.8
946	DONS / ZN677	1	1	78.5	0.742	6.8
947	DONS / SRPK1	1	1	79.1	0.742	6.8
948	DONS / TRI42	1	1	85.5	0.742	6.8
949	DONS / GNPAT	1	1	76.6	0.742	6.8
950	DONS / RNF12	1	1	77.4	0.742	6.9
951	DONS / ELP5	1	1	77.1	0.742	6.9
952	DONS / 2ABA	1	1	80.1	0.742	6.9
953	DONS / ZN37A	1	1	80.7	0.742	6.9
954	DONS / LHPL7	1	1	67.6	0.742	6.9
955	DONS / GPT2L	1	1	75.7	0.742	6.9
956	DONS / ZN564	1	1	79.7	0.742	6.9
957	DONS / CR2	1	1	77.6	0.742	6.9
958	DONS / PRPH2	1	1	77.7	0.742	7
959	DONS / ZN264	1	1	80.6	0.742	7
960	DONS / CEA16	1	1	66.5	0.742	7.1
961	DONS / DDX51	1	1	74.8	0.742	7.1
962	DONS / AEDO	1	1	68.9	0.742	7.1
963	DONS / PKHM3	1	1	69.3	0.742	7.1
964	DONS / CLCN7	1	1	74.1	0.742	7.2
965	DONS / MARC2	1	1	86.4	0.742	7.2
966	DONS / LANC3	1	1	73.6	0.742	7.3
967	DONS / 2ABD	1	1	80.8	0.742	7.3
968	DONS / DHX30	1	1	70.6	0.742	7.3
969	DONS / AASS	1	1	76.9	0.742	7.3
970	DONS / LRC56	1	1	75.1	0.742	7.3
971	DONS / ZN559	1	1	81.7	0.742	7.3
972	DONS / DGKQ	1	1	71.7	0.742	7.3
973	DONS / PPM1D	1	1	80.9	0.742	7.4
974	DONS / ZN197	1	1	74.2	0.742	7.4
975	DONS / RS28	1	1	86.6	0.742	7.4
976	DONS / RM17	1	1	80.5	0.742	7.5
977	DONS / FKBP8	1	1	81.6	0.742	7.5
978	DONS / IZUM4	1	1	75.8	0.742	7.5
979	DONS / ZN460	1	1	81.6	0.742	7.5
980	DONS / LRIT1	1	1	67.6	0.742	7.6
981	DONS / ZF69B	1	1	80.6	0.742	7.6
982	DONS / ZN568	1	1	81	0.742	7.6
983	DONS / TTC12	1	1	70.3	0.742	7.6
984	DONS / MSD5	1	1	68.1	0.742	7.7
985	DONS / CMTR2	1	1	71.4	0.742	7.7
986	DONS / CFA69	1	1	73.4	0.742	7.7
987	DONS / ASAP2	1	1	79	0.742	7.7
988	DONS / FBLN3	1	1	85.9	0.742	7.7
989	DONS / FR8P1	1	1	70.4	0.742	7.8
990	DONS / GAPR1	1	1	72.8	0.742	7.8
991	DONS / ENPP5	1	1	80.2	0.742	7.8
992	DONS / AHR	1	1	69.7	0.742	7.8
993	DONS / 2ABB	1	1	80.1	0.742	7.8
994	DONS / TREM2	1	1	77.5	0.742	7.9
995	DONS / ZN442	1	1	75.4	0.742	8
996	DONS / CA109	1	1	78.8	0.742	8
997	DONS / MYPT2	1	1	82.5	0.742	8.1
998	DONS / ACL7B	1	1	77	0.742	8.1
999	DONS / PRS45	1	1	76.4	0.742	8.1
1000	DONS / SC22C	1	1	60.5	0.742	8.2
1001	DONS / SNX21	1	1	81.9	0.742	8.2
1002	DONS / STAU2	1	1	85.2	0.742	8.2
1003	DONS / PSMD5	1	1	75	0.742	8.2
1004	DONS / DZIP3	1	1	71.6	0.742	8.2
1005	DONS / RAP2A	1	1	86.5	0.742	8.3
1006	DONS / COLA1	1	1	75.6	0.742	8.3
1007	DONS / STK25	1	1	69.4	0.742	8.4
1008	DONS / PO4F2	1	1	82.7	0.742	8.4
1009	DONS / PMS1	1	1	61.9	0.742	8.4
1010	DONS / APLP2	1	1	74.9	0.742	8.4
1011	DONS / ARRB1	1	2	78.1	0.742	8.5
1012	DONS / NCTR1	1	1	84.9	0.742	8.5
1013	DONS / ACHG	1	1	73	0.742	8.6
1014	DONS / NLRP9	1	1	71.8	0.742	8.6
1015	DONS / PTBP1	1	1	82.6	0.742	8.7
1016	DONS / SIR1	1	1	65.5	0.742	8.7
1017	DONS / MRO2B	1	1	79.9	0.742	8.8
1018	DONS / SCNNA	1	1	73.3	0.742	9
1019	DONS / NDC1	1	1	74.2	0.742	9
1020	DONS / ZNF98	1	1	78.6	0.742	9
1021	DONS / PRD13	1	1	73.7	0.742	9
1022	DONS / FNBP1	1	1	80.1	0.742	9.1
1023	DONS / TSP2	1	1	77.5	0.742	9.1
1024	DONS / WDR91	1	1	73.5	0.742	9.1
1025	DONS / IMP4	1	1	76.5	0.742	9.2
1026	DONS / ZN596	1	1	77.3	0.742	9.2
1027	DONS / RAP2B	1	1	85.5	0.742	9.3
1028	DONS / SEM1	1	1	74.3	0.742	9.3
1029	DONS / NECT3	1	1	80.7	0.742	9.3
1030	DONS / ZN343	1	1	76.4	0.742	9.3
1031	DONS / AIDA	1	1	77.8	0.742	9.4
1032	DONS / SC22A	1	1	77.5	0.742	9.4
1033	DONS / ZN709	1	1	76.6	0.742	9.4
1034	DONS / TM102	1	1	76.1	0.742	9.5
1035	DONS / SPAT6	1	1	65.7	0.742	9.6
1036	DONS / ZN830	1	1	74.4	0.742	9.6
1037	DONS / TM216	1	1	78.6	0.742	9.6
1038	DONS / ZN865	1	1	69	0.742	9.7
1039	DONS / ZN75C	1	1	72.2	0.742	9.8
1040	DONS / KREM2	1	1	73.7	0.742	9.9
1041	DONS / FREM3	1	1	65.4	0.742	10.1
1042	DONS / SPRY4	1	1	77.7	0.742	10.1
1043	DONS / ZN658	1	1	75.7	0.742	10.2
1044	DONS / GA45G	1	1	76.4	0.742	10.2
1045	DONS / TLL1	1	1	63	0.742	10.3
1046	DONS / ATS13	1	1	72.5	0.742	10.3
1047	DONS / PTBP2	1	1	82.4	0.742	10.4
1048	DONS / PXDC2	1	1	72.7	0.742	10.5
1049	DONS / IFIT2	1	1	76.1	0.742	10.5
1050	DONS / RPAB2	1	2	74.5	0.742	10.5
1051	DONS / O51B2	1	1	77	0.742	10.5
1052	DONS / SKAP1	1	1	75.7	0.742	10.5
1053	DONS / ZN337	1	1	75.6	0.742	10.5
1054	DONS / SNX13	1	1	68.4	0.742	10.5
1055	DONS / IL13	1	1	77	0.742	10.5
1056	DONS / TIE1	1	1	81.3	0.742	10.5
1057	DONS / UBAP1	1	1	77.8	0.742	10.6
1058	DONS / ZN560	1	1	73.3	0.742	10.6
1059	DONS / TIMP4	1	1	72.7	0.742	10.6
1060	DONS / PI42B	1	1	81.2	0.742	10.7
1061	DONS / TX101	1	2	76.1	0.742	10.7
1062	DONS / ZFY16	1	1	77.3	0.742	10.7
1063	DONS / ZN782	1	1	80.8	0.742	10.7
1064	DONS / ELOB	1	1	78.9	0.742	10.7
1065	DONS / RNF4	1	1	71.4	0.742	10.9
1066	DONS / ZN135	1	1	75.5	0.742	10.9
1067	DONS / UBIML	1	1	72.6	0.742	11
1068	DONS / TSP3	1	1	78.5	0.742	11
1069	DONS / DTX3	1	1	75.1	0.742	11
1070	DONS / JERKY	1	1	74.6	0.742	11.1
1071	DONS / NAR1	1	1	76.3	0.742	11.2
1072	DONS / ACTN2	1	1	76.6	0.742	11.2
1073	DONS / XPC	1	1	72.8	0.742	11.2
1074	DONS / HPLN1	1	1	78.9	0.742	11.3
1075	DONS / BMP1	1	1	64.7	0.742	11.4
1076	DONS / PIGX	1	1	75.9	0.742	11.4
1077	DONS / ZN526	1	1	66.8	0.742	11.5
1078	DONS / DEDD2	1	1	74.1	0.742	11.5
1079	DONS / TF3C3	1	1	76.4	0.742	11.5
1080	DONS / MMP10	1	1	70.2	0.742	11.5
1081	DONS / ZN808	1	1	75.2	0.742	11.5
1082	DONS / EEPD1	1	1	73.2	0.742	11.5
1083	DONS / ARRS	1	1	74.8	0.742	11.5
1084	DONS / HAX1	1	1	72.3	0.742	11.6
1085	DONS / DIK1B	1	1	70.3	0.742	11.6
1086	DONS / ZN443	1	1	69.6	0.742	11.7
1087	DONS / GARE1	1	1	72.1	0.742	11.8
1088	DONS / CLC4F	1	1	66.3	0.742	11.8
1089	DONS / PIGA	1	2	79.4	0.742	11.8
1090	DONS / LV301	1	1	77.4	0.742	11.8
1091	DONS / APCL	1	1	83.9	0.742	11.9
1092	DONS / CE152	1	1	69.4	0.742	11.9
1093	DONS / CAN11	1	2	73	0.742	11.9
1094	DONS / RET4	1	1	71.8	0.742	11.9
1095	DONS / TSG6	1	1	73.9	0.742	11.9
1096	DONS / INPP	1	1	76.2	0.742	11.9
1097	DONS / RHG20	1	1	74.5	0.742	12
1098	DONS / S22AE	1	1	73.5	0.742	12
1099	DONS / TSP4	1	1	77.1	0.742	12
1100	DONS / RGN	1	1	90.5	0.742	12
1101	DONS / LMTK2	1	1	72.7	0.742	12
1102	DONS / LEMD2	1	2	72.7	0.742	12.1
1103	DONS / CHADL	1	1	80.2	0.742	12.2
1104	DONS / MON1A	1	1	79	0.742	12.2
1105	DONS / LRC45	1	1	82	0.742	12.2
1106	DONS / BIRC2	1	1	76.5	0.742	12.2
1107	DONS / WIZ	1	1	75.2	0.742	12.3
1108	DONS / ZN792	1	1	76.6	0.742	12.4
1109	DONS / ZN555	1	1	72.7	0.742	12.4
1110	DONS / PTHB1	1	1	80.4	0.742	12.5
1111	DONS / RAD1	1	1	79.7	0.742	12.5
1112	DONS / HNRC4	1	1	86.7	0.742	12.5
1113	DONS / KRBX5	1	1	76.6	0.742	12.5
1114	DONS / ZCCHV	1	1	78.5	0.742	12.6
1115	DONS / CO5A1	1	2	75	0.742	12.7
1116	DONS / PI42A	1	1	79.8	0.742	12.8
1117	DONS / ZNF81	1	1	74.7	0.742	12.8
1118	DONS / TM1L1	1	1	73.7	0.742	12.9
1119	DONS / LRRT1	1	1	78.2	0.742	12.9
1120	DONS / LRTM2	1	1	73.3	0.742	12.9
1121	DONS / CATG	1	1	73.9	0.742	12.9
1122	DONS / SHC3	1	1	79.7	0.742	13
1123	DONS / IL1RA	1	2	77.9	0.742	13
1124	DONS / PIPSL	1	1	74.9	0.742	13.2
1125	DONS / MYO1F	1	1	72	0.742	13.2
1126	DONS / ZN132	1	1	73.9	0.742	13.4
1127	DONS / ACTN4	1	1	76.1	0.742	13.7
1128	DONS / ADA21	1	1	68.5	0.742	14
1129	DONS / LYG1	1	1	79.5	0.742	14
1130	DONS / RM38	1	1	72.5	0.742	14.1
1131	DONS / CARM1	1	1	81.2	0.742	14.1
1132	DONS / PLCB1	1	1	78.9	0.742	14.3
1133	DONS / DOK2	1	1	88.6	0.741	2.3
1134	DONS / B3GN6	1	1	84.7	0.741	3.1
1135	DONS / RBM26	1	1	88.6	0.741	3.9
1136	DONS / RADI	1	1	85.9	0.741	4.2
1137	DONS / EDEM2	1	1	85.4	0.741	4.9
1138	DONS / NYX	1	1	78.1	0.741	5.5
1139	DONS / RFPL3	1	1	72.1	0.741	5.8
1140	DONS / MED16	1	1	77.9	0.741	6
1141	DONS / CTRL	1	1	68.8	0.741	6.2
1142	DONS / SNW1	1	1	81.6	0.741	6.2
1143	DONS / CBX8	1	1	72.3	0.741	6.8
1144	DONS / MTG8	1	1	70.1	0.741	6.9
1145	DONS / MECP2	1	1	79.8	0.741	7
1146	DONS / ZN692	1	1	74.6	0.741	7.1
1147	DONS / GALT1	1	1	73.3	0.741	7.2
1148	DONS / PRD10	1	1	80.5	0.741	7.3
1149	DONS / ESRP1	1	1	76.2	0.741	7.4
1150	DONS / IGKC	1	1	65.7	0.741	7.5
1151	DONS / OXSR1	1	1	80.9	0.741	7.7
1152	DONS / GALT4	1	1	76	0.741	7.9
1153	DONS / RFX1	1	1	85	0.741	8.5
1154	DONS / PILRB	1	1	80.2	0.741	8.6
1155	DONS / EFHC2	1	1	69.8	0.741	9.7
1156	DONS / TBB1	1	1	68.3	0.741	10.1
1157	DONS / S2542	1	1	65.3	0.741	10.2
1158	DONS / BT1A1	1	1	63	0.741	10.6
1159	DONS / NRBP	1	1	71.2	0.741	11
1160	DONS / SEP15	1	1	75.6	0.741	11.3
1161	DONS / MYOM3	1	1	70.7	0.741	11.4
1162	DONS / TUTLB	1	1	72.5	0.741	11.7
1163	DONS / PLF4	1	1	73.3	0.741	11.8
1164	DONS / TEN2	1	1	77.4	0.741	12
1165	DONS / MID51	1	1	78.5	0.741	12.2
1166	DONS / DZAN1	1	1	66.9	0.741	12.3
1167	DONS / ANM9	1	1	74.7	0.741	12.3
1168	DONS / MAGL2	1	1	71.3	0.741	12.5
1169	DONS / STABP	1	1	83.3	0.741	12.6
1170	DONS / GFRA2	1	1	72.8	0.741	12.7
1171	DONS / P5CS	1	1	71.2	0.741	12.8
1172	DONS / R51A1	1	1	74.9	0.741	12.9
1173	DONS / CDK15	1	1	70.5	0.741	13
1174	DONS / ICAM4	1	1	78.2	0.741	13.4
1175	DONS / ZIM2	1	1	73.8	0.741	13.5
1176	DONS / FPRP	1	1	74.9	0.741	13.5
1177	DONS / ZN786	1	1	75.9	0.741	13.5
1178	DONS / SKI	1	1	76.7	0.741	13.5
1179	DONS / GRRE1	1	2	79.3	0.741	13.7
1180	DONS / ZN418	1	1	71.4	0.741	14
1181	DONS / INAR2	1	1	75	0.741	14.2
1182	DONS / ARK73	1	1	88.8	0.74	4.3
1183	DONS / MBTP2	1	1	72.1	0.74	4.7
1184	DONS / PIGL	1	1	75.2	0.74	5.3
1185	DONS / C2AIL	1	1	62	0.74	5.7
1186	DONS / GPR15	1	1	70.4	0.74	5.9
1187	DONS / ZN574	1	1	73.6	0.74	6.7
1188	DONS / ITAE	1	1	79.3	0.74	6.7
1189	DONS / IF3M	1	1	86.8	0.74	7.7
1190	DONS / CLCB	1	1	76.6	0.74	7.7
1191	DONS / FBXW8	1	1	71.8	0.74	7.9
1192	DONS / EPN1	1	1	89.4	0.74	8.2
1193	DONS / GLMN	1	1	72.2	0.74	8.3
1194	DONS / RAD54	1	1	69.8	0.74	8.3
1195	DONS / GRPL2	1	1	73.8	0.74	8.6
1196	DONS / R3HD1	1	1	71.7	0.74	8.9
1197	DONS / CBPN	1	1	75.5	0.74	8.9
1198	DONS / ADCY8	1	1	77.2	0.74	9.1
1199	DONS / LRFN5	1	1	65.7	0.74	9.2
1200	DONS / GDF6	1	1	71.9	0.74	9.2
1201	DONS / S45A4	1	1	75.7	0.74	9.4
1202	DONS / CNIPF	1	1	74.2	0.74	10.4
1203	DONS / CD6	1	1	86.3	0.74	10.9
1204	DONS / DSCL1	1	1	82.8	0.74	11.1
1205	DONS / VRTN	1	1	74.4	0.74	12
1206	DONS / ESR2	1	1	81.2	0.74	12.2
1207	DONS / DACT3	1	1	65.9	0.74	12.5
1208	DONS / ZN827	1	1	62.4	0.74	12.6
1209	DONS / CF118	1	1	69.9	0.74	12.9
1210	DONS / TERB2	1	1	75.3	0.74	13.5
1211	DONS / MORC2	1	1	80.9	0.74	13.9
1212	DONS / ARI1	1	2	76	0.74	14.1
1213	DONS / KS6B1	1	1	76.2	0.74	14.3
1214	DONS / ARK74	1	1	88.9	0.739	3.7
1215	DONS / KIF14	1	1	74.7	0.739	5.8
1216	DONS / KV112	1	1	78	0.739	6.2
1217	DONS / CEL2A	1	1	72.3	0.739	6.3
1218	DONS / CP39A	1	1	75.4	0.739	6.5
1219	DONS / WDR62	1	1	76.4	0.739	6.6
1220	DONS / PAPP1	1	1	69.6	0.739	6.7
1221	DONS / TMM52	1	1	72.3	0.739	8.4
1222	DONS / NSDHL	1	2	73.8	0.739	8.7
1223	DONS / EFGM	1	1	73.1	0.739	8.7
1224	DONS / SPART	1	2	66	0.739	9.2
1225	DONS / C102B	1	1	82.7	0.739	10.2
1226	DONS / KCP	1	1	72.1	0.739	12.8
1227	DONS / ZN304	1	1	73.7	0.739	13.8
1228	DONS / FBLN2	1	1	76.5	0.739	13.8
1229	DONS / DDX23	1	1	72.7	0.739	14.4
1230	DONS / F117A	1	1	77.5	0.738	6.2
1231	DONS / FUMH	1	1	83.9	0.738	6.2
1232	DONS / CASR	1	1	76.9	0.738	6.6
1233	DONS / SHLD2	1	1	72.3	0.738	6.6
1234	DONS / AAPK1	1	1	73.5	0.738	6.8
1235	DONS / FRMD1	1	1	69.4	0.738	8.5
1236	DONS / NOP16	1	1	81.3	0.738	9.5
1237	DONS / RHOH	1	1	76.4	0.738	9.7
1238	DONS / UIMC1	1	1	71.6	0.738	11.3
1239	DONS / JADE2	1	1	71.9	0.738	13
1240	DONS / FCRL5	1	1	83.9	0.738	13
1241	DONS / STXB1	1	1	68.7	0.738	13.1
1242	DONS / ZBT22	1	1	74.1	0.738	13.6
1243	DONS / PA2GF	1	1	81.1	0.737	4
1244	DONS / LRRN2	1	1	82.2	0.737	4.6
1245	DONS / YX004	1	1	77	0.737	5.5
1246	DONS / KDM6A	1	1	73.6	0.737	6
1247	DONS / ISK9	1	1	85.2	0.737	6.2
1248	DONS / WDR88	1	1	74.3	0.737	6.5
1249	DONS / LRRC3	1	1	70.3	0.737	7.3
1250	DONS / NR2E3	1	1	85.8	0.737	7.5
1251	DONS / MKROS	1	1	72.9	0.737	7.8
1252	DONS / EGLN3	1	1	69.6	0.737	8.2
1253	DONS / FXL12	1	1	71.8	0.737	8.8
1254	DONS / CASP6	1	1	77.3	0.737	11.2
1255	DONS / EFHC1	1	1	77.9	0.737	11.7
1256	DONS / CE290	1	1	67.9	0.737	12.5
1257	DONS / CA2D3	1	1	83.6	0.737	13
1258	DONS / IL27A	1	1	73.6	0.737	13.2
1259	DONS / TF2L1	1	1	77.8	0.737	14.4
1260	DONS / NET4	1	1	82	0.736	3.4
1261	DONS / SETD4	1	1	82.5	0.736	4.1
1262	DONS / ZN654	1	1	73.5	0.736	5.2
1263	DONS / IDS	1	1	78.6	0.736	6.9
1264	DONS / ASA2B	1	1	77.2	0.736	7.3
1265	DONS / DPOD1	1	1	68.6	0.736	7.7
1266	DONS / TAF1C	1	1	72.5	0.736	7.9
1267	DONS / TSR1	1	1	70.8	0.736	8.8
1268	DONS / RABP2	1	1	79.3	0.736	8.9
1269	DONS / RUND1	1	1	67.7	0.736	9.7
1270	DONS / SOBP	1	1	77.7	0.736	9.8
1271	DONS / CTDS2	1	1	66.7	0.736	10
1272	DONS / CCL19	1	2	79.5	0.736	10.5
1273	DONS / TM107	1	1	83.9	0.736	11.4
1274	DONS / FA83D	1	1	76.3	0.736	13
1275	DONS / FUT10	1	1	70.9	0.736	13.2
1276	DONS / RXRG	1	1	84.4	0.736	13.6
1277	DONS / TEN4	1	1	75.8	0.736	13.7
1278	DONS / G3BP1	1	1	75.7	0.735	4.9
1279	DONS / EVA1C	1	1	64.1	0.735	6.2
1280	DONS / SPTC2	1	1	76.4	0.735	8.2
1281	DONS / SPP2B	1	1	71.5	0.735	9.9
1282	DONS / RPGF2	1	1	74	0.735	11
1283	DONS / WDR70	1	1	66.4	0.735	12
1284	DONS / LCA5L	1	1	71.3	0.735	12.1
1285	DONS / UN13B	1	1	80.1	0.735	12.8
1286	DONS / GS1L2	1	1	76.9	0.735	13.1
1287	DONS / LRN4L	1	1	74.8	0.735	13.7
1288	DONS / NLGNX	1	1	76.3	0.734	5.9
1289	DONS / MPIP2	1	1	77.8	0.734	6.9
1290	DONS / MTX1	1	1	71.7	0.734	8.1
1291	DONS / DMA	1	1	70.2	0.734	8.3
1292	DONS / T2R20	1	1	67.1	0.734	9.5
1293	DONS / GDF7	1	1	68.9	0.734	9.7
1294	DONS / CTIP	1	1	60.1	0.734	9.8
1295	DONS / SPTCS	1	1	70.2	0.734	10.8
1296	DONS / ZMAT4	1	1	80.6	0.734	13.4
1297	DONS / MGAT3	1	1	77.4	0.734	14.2
1298	DONS / SULF1	1	1	74.7	0.733	5.5
1299	DONS / NOCT	1	1	76.9	0.733	6.3
1300	DONS / SIN3B	1	1	74.6	0.733	7.8
1301	DONS / CDK9	1	1	68.1	0.733	9.6
1302	DONS / PTBP3	1	1	80.3	0.733	13.5
1303	DONS / MMP8	1	1	69.6	0.733	13.7
1304	DONS / TDGF1	1	1	72.1	0.733	14.3
1305	DONS / PKHB2	1	1	90.3	0.732	3.2
1306	DONS / PCSK4	1	1	78.4	0.732	4.3
1307	DONS / TBC14	1	1	72.9	0.732	5.9
1308	DONS / T2R36	1	1	65	0.732	7.4
1309	DONS / U17L5	1	1	67.6	0.732	9.4
1310	DONS / SASH3	1	1	77.4	0.732	9.9
1311	DONS / GRSF1	1	1	80.7	0.732	13.4
1312	DONS / CRLD2	1	1	81.9	0.731	6.3
1313	DONS / DHX35	1	1	69.7	0.731	7.1
1314	DONS / ELMO3	1	1	73.6	0.731	7.6
1315	DONS / JUNO	1	1	68.3	0.731	7.9
1316	DONS / FKBP6	1	1	71.6	0.731	8.9
1317	DONS / O52Z1	1	1	71.2	0.731	9.1
1318	DONS / GINM1	1	1	72.7	0.731	9.1
1319	DONS / NDUB9	1	1	77	0.731	12.2
1320	DONS / KDM4B	1	1	71.6	0.731	13
1321	DONS / S35G6	1	2	63	0.731	13.7
1322	DONS / MAP2	1	1	81	0.73	4
1323	DONS / FBRS	1	1	79.4	0.73	4.1
1324	DONS / TLR10	1	1	78.5	0.73	5.1
1325	DONS / EVI5L	1	1	75.3	0.73	6.9
1326	DONS / MD2L2	1	2	72.6	0.73	9.9
1327	DONS / LSM1	1	1	57.1	0.73	10.1
1328	DONS / ACPH	1	1	75.1	0.73	10.3
1329	DONS / SORL	1	1	71.7	0.73	11.6
1330	DONS / PCDH8	1	1	78	0.73	13.9
1331	DONS / ZMYM1	1	1	74.1	0.729	4.9
1332	DONS / BICRA	1	1	75.3	0.729	6.7
1333	DONS / RFX6	1	1	69.1	0.728	6.7
1334	DONS / MESH1	1	1	74.2	0.728	7.1
1335	DONS / ASB4	1	1	71.1	0.728	7.4
1336	DONS / ST1A3	1	1	86.3	0.728	10.5
1337	DONS / AMNLS	1	1	76.5	0.728	12.4
1338	DONS / WWTR1	1	1	90.1	0.727	1.8
1339	DONS / EPCR	1	1	76.8	0.727	4.4
1340	DONS / HGH1	1	1	78.5	0.727	4.9
1341	DONS / ZDH24	1	1	78.4	0.727	10.4
1342	DONS / PGM1	1	1	83.5	0.727	10.6
1343	DONS / FACR2	1	1	73.1	0.727	10.9
1344	DONS / SF3B2	1	1	70.2	0.727	12.2
1345	DONS / NEUS	1	1	77.1	0.727	13.3
1346	DONS / SFRP3	1	1	80.4	0.727	13.5
1347	DONS / CSAG1	1	1	68.2	0.726	11.3
1348	DONS / P2R3A	1	1	67.1	0.725	5.9
1349	DONS / CHST4	1	1	79.4	0.725	6.6
1350	DONS / CUL4A	1	1	79.4	0.725	7
1351	DONS / TB10B	1	1	69.5	0.725	7.4
1352	DONS / ABHGA	1	1	72.2	0.725	8.9
1353	DONS / ASHWN	1	1	71.9	0.724	10.3
1354	DONS / RECK	1	1	75.7	0.724	14.2
1355	DONS / PEX5R	1	1	81.5	0.723	4.3
1356	DONS / H6ST2	1	1	81.5	0.723	5.5
1357	DONS / TYRP2	1	1	75.7	0.723	6.2
1358	DONS / PGBD5	1	1	71.4	0.723	7
1359	DONS / CTRB2	1	1	68.3	0.723	7.1
1360	DONS / RTP1	1	1	76.3	0.723	7.5
1361	DONS / PSN2	1	1	76.8	0.723	12.2
1362	DONS / E41L1	1	1	68.3	0.723	13.1
1363	DONS / DEF6	1	1	77.5	0.722	5.6
1364	DONS / TVA11	1	1	72.1	0.722	5.6
1365	DONS / DERM	1	1	74.4	0.722	6
1366	DONS / COX2	1	1	75	0.722	6.4
1367	DONS / NLGNY	1	1	74.3	0.722	7.4
1368	DONS / CLCA	1	1	75	0.722	11.2
1369	DONS / RM02	1	1	74.5	0.722	13.1
1370	DONS / SIA4B	1	1	75	0.722	13.4
1371	DONS / RBM33	1	1	85.4	0.721	3.6
1372	DONS / WDFY2	1	1	73.2	0.721	6.4
1373	DONS / SC65	1	1	71	0.721	8.1
1374	DONS / CC166	1	1	85.3	0.721	8.3
1375	DONS / ZBT40	1	1	70.8	0.721	9.4
1376	DONS / WDR73	1	1	69.1	0.72	7.8
1377	DONS / MTMRD	1	1	66.9	0.72	11.7
1378	DONS / TEKT1	1	1	78.6	0.719	7.9
1379	DONS / EGR1	1	1	68.5	0.719	8.9
1380	DONS / RIMS2	1	1	59.9	0.719	9.8
1381	DONS / MET23	1	1	82.7	0.719	11.7
1382	DONS / FNDC1	1	1	71.1	0.719	12.3
1383	DONS / MORN5	1	2	79	0.719	12.7
1384	DONS / SCTM1	1	1	73.8	0.719	13.2
1385	DONS / ZN620	1	1	75.9	0.719	14.2
1386	DONS / ARMX3	1	1	67.7	0.718	5.7
1387	DONS / VW5B2	1	1	72.2	0.718	6
1388	DONS / PDPR	1	1	77.3	0.718	8.1
1389	DONS / CREG1	1	1	78	0.718	9.7
1390	DONS / ARP5	1	1	70.2	0.718	10
1391	DONS / PXDNL	1	1	77.7	0.718	10.2
1392	DONS / GP143	1	1	65.7	0.717	6.4
1393	DONS / TASOR	1	1	83.3	0.717	11.3
1394	DONS / AGRA3	1	1	71.5	0.717	12
1395	DONS / AGRG7	1	1	67.3	0.716	7.9
1396	DONS / DGUOK	1	1	72.8	0.716	8.9
1397	DONS / MIPT3	1	1	75.8	0.716	10.9
1398	DONS / FOXI1	1	1	85.2	0.716	11.4
1399	DONS / K2026	1	1	80.5	0.715	6.9
1400	DONS / GPBL1	1	1	73.8	0.715	7.4
1401	DONS / CHK1	1	1	66.9	0.715	8.1
1402	DONS / CP11A	1	1	74.2	0.715	11.8
1403	DONS / IMA6	1	1	85.7	0.714	5.1
1404	DONS / ZN217	1	1	70.2	0.714	13.2
1405	DONS / ABT1	1	1	67.1	0.713	12.9
1406	DONS / ZN616	1	1	69.5	0.713	14.2
1407	DONS / PTC1	1	1	64.7	0.713	14.2
1408	DONS / ST1C2	1	1	79.7	0.712	5
1409	DONS / CARL2	1	1	76.4	0.712	5.3
1410	DONS / ZIK1	1	1	71.4	0.712	14.1
1411	DONS / GARL3	1	1	72.9	0.711	5.2
1412	DONS / SNCAP	1	1	75.5	0.711	6
1413	DONS / SRBS1	1	1	78.6	0.711	6
1414	DONS / P4HA1	1	1	79.1	0.711	6.7
1415	DONS / TFKLN	1	1	78.8	0.711	9.1
1416	DONS / GRID1	1	1	62.8	0.711	10.3
1417	DONS / UPK2	1	2	65.3	0.711	10.3
1418	DONS / CNPD1	1	1	65.2	0.711	10.4
1419	DONS / SIG15	1	1	81.4	0.711	13.7
1420	DONS / LIPS	1	1	77.7	0.71	5.4
1421	DONS / CARL3	1	1	72.1	0.71	6.3
1422	DONS / MBB1A	1	1	69.4	0.71	7.2
1423	DONS / CA112	1	1	69.6	0.71	7.6
1424	DONS / MCAF2	1	1	74	0.709	2.8
1425	DONS / TT39A	1	1	76.4	0.709	5.7
1426	DONS / WSCD2	1	1	73.8	0.709	8.4
1427	DONS / EDEM1	1	1	76.9	0.709	9.2
1428	DONS / STRAB	1	1	68.5	0.709	10.4
1429	DONS / BACD2	1	1	76.6	0.709	14.1
1430	DONS / ARGL1	1	1	78.6	0.708	5.8
1431	DONS / CXCR1	1	1	67.1	0.707	7.6
1432	DONS / TPST1	1	1	71	0.706	9.7
1433	DONS / FXL13	1	1	80	0.706	13.7
1434	DONS / HV333	1	1	78.7	0.705	5.2
1435	DONS / RN123	1	1	70.3	0.705	7.9
1436	DONS / GLTL6	1	1	78.7	0.705	8.3
1437	DONS / MFN2	1	1	67	0.704	7.4
1438	DONS / SETB2	1	1	74.1	0.703	5.7
1439	DONS / INVS	1	1	71.9	0.703	7.2
1440	DONS / CASZ1	1	1	71.5	0.703	10.9
1441	DONS / NUP54	1	2	77.1	0.703	14.1
1442	DONS / LRP3	1	1	76.2	0.702	14.4
1443	DONS / T2R60	1	1	62.8	0.701	8.1
1444	DONS / DEF3	1	1	64.9	0.701	11.9
1445	DONS / SMG5	1	1	72.6	0.701	14
1446	DONS / CAD16	1	1	77	0.699	4
1447	DONS / AGRE4	1	1	66.3	0.699	6
1448	DONS / PRP18	1	1	74.1	0.699	9.5
1449	DONS / KI21A	1	1	80	0.699	9.9
1450	DONS / SP9	1	1	77.1	0.699	13
1451	DONS / ENASE	1	1	79.2	0.698	5.1
1452	DONS / UFD1	1	1	76.3	0.698	6
1453	DONS / KRCC1	1	1	76.7	0.698	8.3
1454	DONS / SIM12	1	2	76.6	0.698	10.5
1455	DONS / CFA36	1	1	65.8	0.698	12.5
1456	DONS / LEG1	1	1	76.7	0.698	13.5
1457	DONS / RCCD1	1	1	76.6	0.698	14
1458	DONS / FOLR2	1	1	75.2	0.696	6.9
1459	DONS / MK11	1	1	69.1	0.696	7.4
1460	DONS / DOCK3	1	1	64.3	0.696	8.5
1461	DONS / ZHX1R	1	1	65.9	0.695	7.8
1462	DONS / SPT48	1	1	68.7	0.695	8.9
1463	DONS / GRDN	1	1	68.5	0.695	11.2
1464	DONS / A14EL	1	1	74.4	0.695	12
1465	DONS / RASF4	1	1	70.5	0.694	10.6
1466	DONS / THAP2	1	1	76.2	0.693	11.7
1467	DONS / VHL	1	1	81.7	0.692	12.3
1468	DONS / TBC3D	1	1	74.3	0.691	7.7
1469	DONS / TF3C6	1	1	59.3	0.691	7.8
1470	DONS / UN13D	1	1	69.1	0.691	13.6
1471	DONS / LXN	1	1	76.8	0.69	6.5
1472	DONS / ENK7	1	1	71	0.69	8.4
1473	DONS / MED19	1	1	70.8	0.69	9.3
1474	DONS / NOC4L	1	1	70.8	0.69	10.3
1475	DONS / CJ062	1	1	79.3	0.689	5
1476	DONS / NPAS4	1	1	68	0.689	7.5
1477	DONS / HMGX3	1	1	75.7	0.688	5.9
1478	DONS / CRY2	1	1	67.3	0.688	12
1479	DONS / TOP2B	1	1	72.7	0.688	13.6
1480	DONS / ADAM9	1	1	67	0.688	14.1
1481	DONS / SELB	1	1	69.2	0.687	8.7
1482	DONS / MMRN2	1	1	69.3	0.687	10.9
1483	DONS / TM117	1	1	75.1	0.687	14.3
1484	DONS / A16L2	1	1	73.6	0.685	9.8
1485	DONS / MFRP	1	1	77	0.685	13.4
1486	DONS / COQ5	1	1	69.5	0.682	10.8
1487	DONS / PEPL	1	1	74.5	0.681	8.7
1488	DONS / VPS51	1	1	71.9	0.681	11.4
1489	DONS / AB12B	1	1	77.2	0.68	4.7
1490	DONS / SELN	1	1	77.4	0.68	5.5
1491	DONS / CAH13	1	1	71.2	0.68	6.3
1492	DONS / PKP1	1	1	74.3	0.68	8.2
1493	DONS / LCORL	1	1	71	0.68	8.4
1494	DONS / ADA33	1	1	70.4	0.679	6.9
1495	DONS / LA	1	1	70.6	0.679	7.9
1496	DONS / MECOM	1	1	73.5	0.679	9.3
1497	DONS / LOXH1	1	1	69.8	0.677	8.1
1498	DONS / NOP56	1	1	78.1	0.676	14.1
1499	DONS / LRIT3	1	1	75	0.676	14.5
1500	DONS / ZUP1	1	1	71.2	0.675	6
1501	DONS / KLK7	1	1	68.7	0.675	6.9
1502	DONS / GLT13	1	1	73.7	0.674	6.7
1503	DONS / CB068	1	1	65.3	0.673	5.4
1504	DONS / ATS17	1	1	65.1	0.673	8.2
1505	DONS / CASQ1	1	1	70.4	0.673	9.4
1506	DONS / HOOK2	1	1	66.8	0.671	4.9
1507	DONS / ITA7	1	1	78.8	0.671	4.9
1508	DONS / GCP5	1	1	75.7	0.671	12.8
1509	DONS / CBPC1	1	1	71.3	0.669	7.2
1510	DONS / HAUS1	1	1	63.6	0.669	12.7
1511	DONS / SLIK2	1	1	68.2	0.668	5.1
1512	DONS / FAKD1	1	1	68.2	0.668	5.1
1513	DONS / PRDM6	1	1	73.8	0.668	13.5
1514	DONS / TMTC2	1	1	76.3	0.666	7.1
1515	DONS / CTNA3	1	1	69.1	0.664	7.3
1516	DONS / O51F1	1	1	72.3	0.664	14.7
1517	DONS / MAP1A	1	1	61.2	0.663	5.8
1518	DONS / UBF1	1	1	68.7	0.663	6.1
1519	DONS / SFRP5	1	1	66.1	0.663	7.4
1520	DONS / VTM2L	1	1	85.1	0.663	7.4
1521	DONS / CC191	1	1	71.9	0.663	9.7
1522	DONS / OPSB	1	1	65.9	0.662	7.7
1523	DONS / IL21	1	1	80.3	0.661	14
1524	DONS / GNB1L	1	1	70.6	0.66	9.6
1525	DONS / CH048	1	1	72.4	0.658	8.5
1526	DONS / ACBG1	1	1	78.7	0.657	5.6
1527	DONS / ANGL5	1	1	78.4	0.657	11.4
1528	DONS / NPAS1	1	2	71.6	0.656	10.4
1529	DONS / F13A	1	1	81.3	0.655	6.4
1530	DONS / CQ058	1	1	62.6	0.653	9.5
1531	DONS / NDRG1	1	1	67.7	0.653	9.9
1532	DONS / SPRE	1	1	76.4	0.652	6.3
1533	DONS / RHG44	1	1	70.1	0.652	8.6
1534	DONS / BAHD1	1	1	64.4	0.651	6.3
1535	DONS / PRI1	1	1	72.3	0.65	11.6
1536	DONS / MD1L1	1	1	72.4	0.65	12.7
1537	DONS / IFT80	1	2	71.4	0.647	6.9
1538	DONS / GAS6	1	1	68.4	0.647	9.2
1539	DONS / CD1B	1	1	80.3	0.645	4.6
1540	DONS / CAST2	1	1	67.8	0.645	12.6
1541	DONS / ITB8	1	1	76.9	0.645	14.7
1542	DONS / LPD6B	1	1	87.1	0.644	3.2
1543	DONS / TR10B	1	1	73	0.644	13.1
1544	DONS / ATG13	1	1	76	0.643	6.6
1545	DONS / WNT6	1	2	79.2	0.643	13.7
1546	DONS / XIRP1	1	1	64.1	0.642	12.8
1547	DONS / PRPK	1	1	79	0.642	13.9
1548	DONS / KAD6	1	1	69	0.641	8.3
1549	DONS / RBL2B	1	1	66.2	0.641	13.7
1550	DONS / F120A	1	1	81.1	0.639	4.6
1551	DONS / AGRF5	1	1	65.7	0.639	6.8
1552	DONS / ZN395	1	1	81.4	0.639	11.1
1553	DONS / SORT	1	1	71	0.638	10.8
1554	DONS / ITB6	1	1	71	0.638	14.1
1555	DONS / VPRE3	1	1	65.1	0.637	9.7
1556	DONS / FBX22	1	1	67.7	0.637	13.8
1557	DONS / R3HC1	1	1	70.4	0.636	13
1558	DONS / ZBT45	1	1	73	0.635	11.9
1559	DONS / PLCC	1	1	75.7	0.634	6.9
1560	DONS / TRI51	1	1	63.5	0.632	6.9
1561	DONS / DC122	1	1	71.5	0.631	8.2
1562	DONS / GRK5	1	1	65.2	0.629	10.9
1563	DONS / S6A16	1	1	70.6	0.628	12.5
1564	DONS / RBP10	1	1	73.2	0.627	9.7
1565	DONS / CEAM6	1	1	76.4	0.626	8.7
1566	DONS / RPP29	1	1	65.8	0.622	11.1
1567	DONS / GRM6	1	1	65.2	0.62	9.1
1568	DONS / SYCN	1	1	71.1	0.62	13.5
1569	DONS / NRBP2	1	1	67.7	0.619	7
1570	DONS / C1QA	1	1	70.4	0.618	10.3
1571	DONS / PDE1B	1	1	76.7	0.617	8.7
1572	DONS / OOEP	1	1	73	0.616	14.1
1573	DONS / REM2	1	1	72.5	0.615	6.4
1574	DONS / CAST1	1	1	66.7	0.615	9.2
1575	DONS / RBL2A	1	1	66.5	0.614	13
1576	DONS / CFA99	1	1	72	0.613	7.3
1577	DONS / CCD34	1	1	74.3	0.61	6.6
1578	DONS / PEAK3	1	1	68.2	0.61	11.5
1579	DONS / ZN598	1	1	80.8	0.608	4.4
1580	DONS / ARMC2	1	1	73.6	0.608	6.2
1581	DONS / OPSG	1	1	64.7	0.608	7.5
1582	DONS / TPC10	1	2	70.4	0.608	7.8
1583	DONS / CHSTE	1	1	73.1	0.606	6.4
1584	DONS / TEX14	1	1	72.5	0.604	6.9
1585	DONS / DSG3	1	1	72	0.602	8.1
1586	DONS / DEFM	1	1	78.2	0.601	7.2
1587	DONS / TPPC3	1	1	65.4	0.6	6.5
1588	DONS / SP8	1	1	74.6	0.6	13.9
1589	DONS / AGRF2	1	1	68	0.599	6.8
1590	DONS / CHP2	1	1	65.1	0.599	8.3
1591	DONS / FR1L6	1	1	67.7	0.598	14.2
1592	DONS / MOG1	1	1	64.4	0.596	6.3
1593	DONS / SC16B	1	1	73.1	0.595	6.9
1594	DONS / EXOS7	1	1	73	0.595	8.8
1595	DONS / PHF12	1	1	79.1	0.592	8.8
1596	DONS / TDR15	1	1	69.1	0.592	13.9
1597	DONS / BTG1	1	1	82.4	0.591	12.1
1598	DONS / CTXN2	1	1	71.7	0.59	7.9
1599	DONS / CL050	1	1	71.1	0.588	9.8
1600	DONS / T2EA	1	1	78	0.588	13.9
1601	DONS / IQCAL	1	1	64.6	0.586	12.3
1602	DONS / AGRF4	1	1	67.1	0.584	6.4
1603	DONS / F169A	1	1	80.1	0.583	4.4
1604	DONS / KCJ14	1	1	76.2	0.582	13.5
1605	DONS / GOG8J	1	1	75.8	0.581	14.5
1606	DONS / ZN267	1	1	75.6	0.58	14.1
1607	DONS / PLRG1	1	1	68.7	0.579	9.9
1608	DONS / PACR	1	1	71.4	0.577	7.6
1609	DONS / NR0B1	1	1	65.4	0.577	9.2
1610	DONS / BCL3	1	1	74.1	0.575	5.7
1611	DONS / TNAP3	1	1	73.8	0.574	12.1
1612	DONS / CCN5	1	1	70.2	0.572	13.4
1613	DONS / FKBP3	1	1	69.9	0.571	5.4
1614	DONS / SPHM	1	1	76.3	0.57	10.4
1615	DONS / TCAM1	1	1	80	0.57	13.6
1616	DONS / LV136	1	1	72.6	0.569	9.2
1617	DONS / ZN408	1	1	69.3	0.569	13.9
1618	DONS / PRC2B	1	1	71.7	0.566	7.8
1619	DONS / MK06	1	1	71.2	0.564	8.2
1620	DONS / CI072	1	1	77.5	0.562	5.6
1621	DONS / PDC6I	1	1	73.8	0.561	6.8
1622	DONS / CLRN2	1	1	70.5	0.561	8.4
1623	DONS / P3H3	1	1	70.3	0.56	8.9
1624	DONS / MRP9	1	1	76.8	0.559	10.1
1625	DONS / RPGF1	1	1	76.3	0.557	4.8
1626	DONS / LV233	1	1	69.3	0.556	9.7
1627	DONS / B4GT1	1	1	75.6	0.554	8.6
1628	DONS / RN216	1	1	75.4	0.554	14.8
1629	DONS / KVD42	1	1	70.5	0.548	9.8
1630	DONS / DUS7	1	1	70.4	0.547	9.7
1631	DONS / POTEF	1	1	73.1	0.545	9.5
1632	DONS / POMT1	1	1	69.1	0.542	6.5
1633	DONS / NOXO1	1	1	68	0.537	11.5
1634	DONS / FKBP2	1	1	70.3	0.533	5.1
1635	DONS / IL18R	1	1	77.2	0.532	13.3
1636	DONS / KMO	1	1	70	0.531	8.8
1637	DONS / SGK2	1	1	69.4	0.529	6.8
1638	DONS / ZFTA	1	1	60.5	0.528	11.6
1639	DONS / RASE	1	1	76.2	0.528	14
1640	DONS / FHI1A	1	1	68.7	0.526	6.2
1641	DONS / DHX8	1	1	68.9	0.526	10
1642	DONS / T121B	1	1	75.3	0.525	10.7
1643	DONS / RUN3A	1	1	68.3	0.524	8.8
1644	DONS / EVG1	1	1	62.3	0.523	6.3
1645	DONS / AA2BR	1	1	65.2	0.523	9
1646	DONS / LRC51	1	1	81.8	0.52	14.3
1647	DONS / CF210	1	1	77.6	0.519	10.7
1648	DONS / UBE2H	1	1	66.6	0.516	10.7
1649	DONS / MGAL	1	1	72.7	0.514	5.6
1650	DONS / LGI4	1	1	80.3	0.514	13.4
1651	DONS / ERBB3	1	1	69.1	0.513	7.7
1652	DONS / G6PC1	1	1	72	0.511	6.2
1653	DONS / PHLB3	1	1	79.2	0.51	13.4
1654	DONS / CNO10	1	1	78.3	0.507	7
1655	DONS / DBR1	1	1	74.3	0.505	7.7
1656	DONS / RPA34	1	1	67.5	0.505	9.1
1657	DONS / F187A	1	1	67.2	0.504	6.6
1658	DONS / EXOS9	1	1	70.1	0.502	7.8
1659	DONS / NT5D4	1	1	70.1	0.502	8.4
1660	DONS / T11L1	1	1	73	0.5	7.4
1661	DONS / ARID2	1	1	72.8	0.499	5.8
1662	DONS / NU188	1	1	72.6	0.498	5.3
1663	DONS / CCD47	1	1	72.5	0.498	7.7
1664	DONS / HXD11	1	1	72.5	0.498	14
1665	DONS / CATO	1	1	80	0.498	14.1
1666	DONS / AF1L2	1	1	84.1	0.497	6.8
1667	DONS / BIN3	1	1	72.3	0.497	9
1668	DONS / ERC6L	1	1	65.8	0.497	9
1669	DONS / RRP36	1	1	72	0.495	9
1670	DONS / PIWL3	1	1	65	0.493	8.7
1671	DONS / UBP8	1	1	67.7	0.491	4.8
1672	DONS / XPO1	1	1	78.5	0.491	5.8
1673	DONS / NXPE3	1	1	78.5	0.491	13.5
1674	DONS / CA2D2	1	1	74.7	0.491	13.7
1675	DONS / CCR8	1	1	64.6	0.49	7.9
1676	DONS / DCNL2	1	1	67.5	0.49	10.4
1677	DONS / CSTN2	1	1	73.7	0.487	7.4
1678	DONS / SACA3	1	1	77.2	0.486	14.4
1679	DONS / LV545	1	1	69.7	0.485	5.2
1680	DONS / ERBIN	1	1	73	0.484	7.9
1681	DONS / FOXP3	1	1	76.7	0.484	14.3
1682	DONS / DAXX	1	1	72.4	0.481	4.4
1683	DONS / GPR75	1	1	62.3	0.478	7
1684	DONS / TAD2B	1	2	71.7	0.478	14.1
1685	DONS / ABHD8	1	1	68.2	0.477	8.2
1686	DONS / DHX9	1	1	74.1	0.473	14.3
1687	DONS / CL004	1	1	73.9	0.472	8.3
1688	DONS / HXA7	1	1	73.2	0.469	8.6
1689	DONS / TVA20	1	1	66.4	0.468	8.4
1690	DONS / T183A	1	1	66.3	0.468	11.1
1691	DONS / MK04	1	1	72.9	0.467	6.9
1692	DONS / ZDH13	1	1	69.4	0.467	8.5
1693	DONS / CUX1	1	1	80.6	0.467	11
1694	DONS / PILRA	1	1	76.4	0.466	14.2
1695	DONS / PPIL6	1	1	80	0.465	4.8
1696	DONS / BICL1	1	1	71.6	0.461	12.6
1697	DONS / TVBK2	1	1	64.8	0.46	6.1
1698	DONS / TMX3	1	1	71.3	0.46	9.7
1699	DONS / XRCC5	1	1	74.6	0.458	7.3
1700	DONS / ATRX	1	1	67.3	0.457	8.5
1701	DONS / YTDC2	1	1	70.1	0.454	13.8
1702	DONS / SC6A8	1	1	69.9	0.453	14.2
1703	DONS / SEM6C	1	1	69.7	0.452	8.1
1704	DONS / PROC	1	1	72.5	0.449	6.9
1705	DONS / MET25	1	1	68.6	0.447	12.8
1706	DONS / F90A7	1	1	68.2	0.445	12.5
1707	DONS / SMC3	1	1	65	0.444	8
1708	DONS / CRKL	1	1	68	0.443	10.3
1709	DONS / RPGR1	1	1	71.1	0.442	7.2
1710	DONS / RORA	1	1	70.4	0.439	6.1
1711	DONS / MICU2	1	1	67.2	0.439	10.3
1712	DONS / MO4L1	1	1	63.8	0.438	9.2
1713	DONS / FAIM1	1	1	82	0.438	9.9
1714	DONS / O51B5	1	1	77.5	0.437	14.5
1715	DONS / LRRT2	1	1	77.2	0.436	14.4
1716	DONS / PDE3B	1	1	69.5	0.434	9.5
1717	DONS / SEM3C	1	1	69.2	0.433	10.3
1718	DONS / MMS19	1	1	76.2	0.431	5.9
1719	DONS / LONP2	1	1	68.6	0.43	11.3
1720	DONS / PTPA	1	1	88.8	0.429	10.3
1721	DONS / EEA1	1	1	72	0.429	12.7
1722	DONS / TPRGL	1	1	75.5	0.428	7.4
1723	DONS / KV117	1	1	71.6	0.427	8.6
1724	DONS / GALE	1	1	75.2	0.427	10.3
1725	DONS / STK11	1	1	67.8	0.426	11.5
1726	DONS / ORC2	1	1	70.7	0.423	10.1
1727	DONS / RT16	1	1	74.3	0.423	14.4
1728	DONS / GIPC3	1	1	70.2	0.421	9.1
1729	DONS / CUTC	1	1	85.4	0.416	10.2
1730	DONS / CC192	1	1	69	0.415	12.8
1731	DONS / RFTN2	1	1	68.8	0.414	6.8
1732	DONS / DCLK1	1	1	72.2	0.413	7.6
1733	DONS / NIPS1	1	1	70.4	0.404	8.7
1734	DONS / AMGO3	1	1	77.4	0.401	13.3
1735	DONS / O10A3	1	1	62.7	0.398	8.8
1736	DONS / PEX13	1	1	72.4	0.396	10.7
1737	DONS / ZN330	1	1	71.8	0.394	7.5
1738	DONS / SEM4F	1	2	68.2	0.393	7.8
1739	DONS / AKIB1	1	1	79.2	0.391	11
1740	DONS / PDIA2	1	1	71	0.39	10.6
1741	DONS / KCNK5	1	1	71.1	0.39	12.6
1742	DONS / SYDE1	1	1	70.4	0.387	10.3
1743	DONS / CH082	1	1	66.6	0.385	10.1
1744	DONS / SV2B	1	1	69.6	0.383	7.1
1745	DONS / S35B3	1	2	69.5	0.383	14.4
1746	DONS / ITCH	1	1	65.4	0.379	8
1747	DONS / THSD4	1	1	80.7	0.379	12.7
1748	DONS / RAB7A	1	1	71.1	0.373	10.1
1749	DONS / RBM12	1	1	67.1	0.371	12.4
1750	DONS / SMCA4	1	1	63.7	0.37	8.5
1751	DONS / IQCM	1	1	70.5	0.37	10
1752	DONS / RPC1	1	1	73.7	0.367	8
1753	DONS / RUN3B	1	1	69.9	0.367	8
1754	DONS / GAB4	1	1	72.6	0.362	5.9
1755	DONS / E400N	1	1	62.2	0.362	13.8
1756	DONS / KHDR1	1	1	72.1	0.36	8.7
1757	DONS / CYS1	1	1	71.8	0.359	11.7
1758	DONS / LV319	1	1	71.4	0.357	8.4
1759	DONS / UBP54	1	1	67.6	0.356	7.7
1760	DONS / SPT33	1	1	74.9	0.355	7
1761	DONS / DTNA	1	1	70.6	0.353	9.9
1762	DONS / FSHR	1	1	66.3	0.35	6.9
1763	DONS / CHAC1	1	1	69.8	0.349	6.4
1764	DONS / MED15	1	1	66	0.348	8.6
1765	DONS / I11RA	1	1	69.1	0.346	6.6
1766	DONS / PSG3	1	1	72.5	0.345	11.5
1767	DONS / FOXK1	1	1	64.8	0.342	9.1
1768	DONS / F90AK	1	1	68.1	0.341	12.7
1769	DONS / MAPK5	1	1	71.6	0.34	8.6
1770	DONS / IBPL1	1	1	63.8	0.337	10
1771	DONS / SEM3D	1	1	70.6	0.336	9
1772	DONS / MT21E	1	1	67	0.336	10.8
1773	DONS / BTBD8	1	1	69.7	0.332	4.8
1774	DONS / OSMR	1	1	69.8	0.332	13.8
1775	DONS / SOCS4	1	1	69.2	0.329	10.9
1776	DONS / ES8L2	1	1	68.4	0.326	6.2
1777	DONS / MCM6	1	1	72.1	0.326	13.3
1778	DONS / TAL1	1	1	80.5	0.325	5.1
1779	DONS / RT17	1	1	76.1	0.325	13.7
1780	DONS / VWF	1	1	58.1	0.322	8
1781	DONS / K1586	1	1	67.1	0.32	8.5
1782	DONS / DEGS2	1	2	70.6	0.319	8.5
1783	DONS / PPLA	1	1	74.7	0.319	9.6
1784	DONS / NXN	1	1	69.9	0.316	8.5
1785	DONS / TB10A	1	1	69.5	0.314	8.3
1786	DONS / UCHL3	1	1	69.4	0.314	11.6
1787	DONS / NPHP1	1	1	69.3	0.313	11
1788	DONS / TICN3	1	1	81.8	0.313	13.9
1789	DONS / KV106	1	1	72.6	0.311	9.5
1790	DONS / ACL7A	1	1	68.7	0.31	6.7
1791	DONS / PCDG1	1	2	61.2	0.307	11
1792	DONS / CRY1	1	1	64.5	0.307	14
1793	DONS / KBTBC	1	1	71.3	0.305	6.4
1794	DONS / SEP12	1	1	67.2	0.304	12.3
1795	DONS / CNOT1	1	1	71	0.304	12.7
1796	DONS / SSX8	1	1	70.9	0.303	9.2
1797	DONS / RP1	1	1	70.9	0.303	12.1
1798	DONS / RL7	1	1	74.4	0.301	11.7
1799	DONS / MAGI3	1	1	66.6	0.301	14.2
1800	DONS / TEX11	1	1	70	0.3	8
1801	DONS / CAF1B	1	1	83.2	0.3	14.1
1802	DONS / F262	1	1	69.9	0.299	10.9
1803	DONS / PRKN	1	1	72.8	0.295	7.5
1804	DONS / FBX10	1	1	72.8	0.295	8.1
1805	DONS / PARVB	1	1	65.4	0.295	11.1
1806	DONS / KLK2	1	1	68.7	0.294	8.9
1807	DONS / TM9S1	1	1	72.3	0.293	8.2
1808	DONS / F90A1	1	1	68.2	0.292	12.5
1809	DONS / NOP2	1	1	75.5	0.289	4.3
1810	DONS / PSD13	1	1	79.7	0.288	5.7
1811	DONS / KLH20	1	1	71.1	0.288	6.8
1812	DONS / UBL4A	1	1	67.2	0.287	12.4
1813	DONS / NUMB	1	1	74.9	0.287	12.7
1814	DONS / PIGS	1	1	70.9	0.287	12.9
1815	DONS / SYNE3	1	1	69.8	0.282	5.7
1816	DONS / ISLR	1	1	65.9	0.281	9.8
1817	DONS / AAPK2	1	1	73.1	0.28	8
1818	DONS / O51A4	1	1	73.3	0.28	14.5
1819	DONS / CLSPN	1	1	72.9	0.279	11.1
1820	DONS / CYB	1	1	69	0.279	12.6
1821	DONS / CCD66	1	1	72.5	0.277	7.5
1822	DONS / PHLA3	1	1	68.6	0.277	9.6
1823	DONS / GBP1	1	1	68.6	0.277	11.2
1824	DONS / LTBP2	1	1	68.3	0.276	13.6
1825	DONS / ANPRA	1	1	76.1	0.275	4.7
1826	DONS / KAAG1	1	1	71.8	0.274	8.1
1827	DONS / SH2B3	1	1	67.8	0.274	8.1
1828	DONS / VIP1	1	1	71.8	0.274	10.8
1829	DONS / FAKD4	1	1	71	0.271	7.8
1830	DONS / CDT1	1	1	70.6	0.27	9
1831	DONS / TMG4	1	1	70.6	0.27	9.8
1832	DONS / KLH32	1	1	79.2	0.27	14
1833	DONS / SCIN	1	1	66.3	0.268	11.7
1834	DONS / KVD13	1	1	69.8	0.267	9.8
1835	DONS / AFF2	1	1	71.6	0.258	12.9
1836	DONS / KLH38	1	1	71.2	0.256	9.4
1837	DONS / PA24F	1	1	74.8	0.254	10.6
1838	DONS / CB080	1	1	73.7	0.25	5.3
1839	DONS / SPRE2	1	1	73.3	0.249	11.5
1840	DONS / TXNL1	1	1	73.2	0.249	13.8
1841	DONS / UBP27	1	1	69.1	0.248	8.4
1842	DONS / TUT4	1	1	65.2	0.248	10.2
1843	DONS / SYMPK	1	1	68.8	0.247	4.5
1844	DONS / MYRIP	1	1	72.7	0.247	5.8
1845	DONS / PSG5	1	1	63.9	0.242	12.6
1846	DONS / HUTU	1	1	70.7	0.24	11.7
1847	DONS / TNF12	1	1	79.1	0.238	6.3
1848	DONS / TCPQM	1	1	73.1	0.233	10.1
1849	DONS / UBN2	1	1	73.1	0.233	13.9
1850	DONS / RN152	1	1	68.2	0.23	14.6
1851	DONS / RHOQ	1	1	67.7	0.229	8.3
1852	DONS / HCN4	1	1	71.9	0.229	10.7
1853	DONS / PPIL1	1	1	67.2	0.227	9.1
1854	DONS / HELB	1	1	70.3	0.224	7.1
1855	DONS / LAMP5	1	1	70.5	0.224	10
1856	DONS / ZCH14	1	1	70	0.223	9.7
1857	DONS / TEN1	1	1	66.1	0.223	14.2
1858	DONS / IF2B2	1	1	69.3	0.22	13.6
1859	DONS / CP2CI	1	1	68.7	0.218	7.7
1860	DONS / ATS5	1	1	72.9	0.218	10.5
1861	DONS / TULP1	1	1	68.8	0.218	10.7
1862	DONS / SDF2L	1	1	68.5	0.217	9.3
1863	DONS / DNAI4	1	1	71.7	0.214	6.3
1864	DONS / KVD33	1	1	71.5	0.214	10.1
1865	DONS / ZRAB2	1	1	80.8	0.214	12.5
1866	DONS / SIAL	1	1	75.6	0.213	7.6
1867	DONS / FGGY	1	1	71.3	0.213	11.8
1868	DONS / EGR4	1	1	57	0.213	12.9
1869	DONS / ZN836	1	1	71.2	0.213	14.2
1870	DONS / TXIP1	1	1	75	0.211	14.5
1871	DONS / TLL2	1	1	70	0.209	6.4
1872	DONS / KLH10	1	1	74.4	0.209	6.9
1873	DONS / USP9X	1	1	70.2	0.209	14.3
1874	DONS / ASF1B	1	1	69.6	0.208	7.8
1875	DONS / DKKL1	1	1	65.9	0.208	14.4
1876	DONS / ARHGA	1	1	65.4	0.207	7.7
1877	DONS / PTGR3	1	1	73.6	0.207	8.8
1878	DONS / EXO1	1	1	78.5	0.207	14.1
1879	DONS / GHR	1	1	72.6	0.204	13.1
1880	DONS / BARD1	1	1	72.4	0.203	7.6
1881	DONS / AT8B4	1	1	68	0.202	14.1
1882	DONS / TM258	1	1	71.3	0.2	12.8
1883	DONS / APLP1	1	1	80.2	0.198	6
1884	DONS / NPRL2	1	1	70.7	0.198	11.6
1885	DONS / ZDHC7	1	1	78	0.193	12.3
1886	DONS / OR2LD	1	1	73	0.192	14
1887	DONS / PHAG1	1	1	72.7	0.191	8.7
1888	DONS / NFAC4	1	1	77.4	0.191	11.7
1889	DONS / TPC11	1	2	72.3	0.19	8.2
1890	DONS / ROS1	1	1	64.4	0.19	8.6
1891	DONS / VPS16	1	1	72.2	0.189	8.8
1892	DONS / ULBP3	1	1	76.8	0.189	14.2
1893	DONS / RT10	1	1	76.4	0.188	6.5
1894	DONS / PK3CA	1	1	71.6	0.188	7
1895	DONS / SATB2	1	1	80.7	0.186	12.6
1896	DONS / EFCB9	1	1	75.4	0.186	14.6
1897	DONS / CR3L4	1	1	70.6	0.185	11.1
1898	DONS / KV116	1	1	69.8	0.183	10.3
1899	DONS / DLRB1	1	1	62.2	0.183	12.5
1900	DONS / IRF9	1	1	78.9	0.182	4.7
1901	DONS / HXD8	1	1	73.9	0.182	6.6
1902	DONS / MBD6	1	1	57.3	0.178	6.4
1903	DONS / PDCD2	1	1	72.1	0.177	6.9
1904	DONS / GBRG2	1	2	71.3	0.175	10.7
1905	DONS / RAD9B	1	1	70.6	0.173	8
1906	DONS / TLR7	1	1	62.7	0.173	12.2
1907	DONS / OCTN2	1	1	66.1	0.172	10.7
1908	DONS / IMA1	1	1	73.6	0.169	10.1
1909	DONS / TPX2	1	1	73.6	0.169	12.1
1910	DONS / D130A	1	1	68	0.166	12.6
1911	DONS / RBP17	1	1	76.4	0.164	6.5
1912	DONS / ANKR6	1	1	71.6	0.164	7.7
1913	DONS / ACTH	1	1	71	0.162	7.2
1914	DONS / MO4L2	1	1	62.3	0.161	9.8
1915	DONS / CL20A	1	1	70.3	0.161	14
1916	DONS / CD180	1	1	74	0.159	6.8
1917	DONS / O10H2	1	1	74.1	0.159	14.6
1918	DONS / ANR26	1	1	73.2	0.157	8.6
1919	DONS / CDCP1	1	1	68.5	0.156	6.5
1920	DONS / SLIK3	1	1	68.5	0.156	9.3
1921	DONS / TINF2	1	1	68.2	0.155	7.1
1922	DONS / CEAM1	1	1	72.4	0.155	11
1923	DONS / TLE6	1	1	67.1	0.153	7.9
1924	DONS / OPSD	1	1	66.6	0.151	6.7
1925	DONS / CH033	1	1	62.6	0.151	8.1
1926	DONS / HCN1	1	1	70.7	0.151	12
1927	DONS / PPIH	1	1	75	0.15	7.7
1928	DONS / EPHX4	1	1	65.8	0.149	9.1
1929	DONS / FKBP9	1	1	65.8	0.149	10
1930	DONS / DECR2	1	1	70	0.149	10.8
1931	DONS / RARB	1	1	69.1	0.147	7.9
1932	DONS / EXOS8	1	1	68.8	0.147	8.6
1933	DONS / MCTS2	1	1	69.2	0.147	14.2
1934	DONS / GCFC2	1	1	77.9	0.146	6.8
1935	DONS / NDUV1	1	1	68.6	0.146	11.5
1936	DONS / CEBPB	1	1	72.7	0.145	7.9
1937	DONS / NAR5	1	1	67.9	0.144	9.8
1938	DONS / NALF2	1	1	72.3	0.144	13.7
1939	DONS / LNP	1	1	72.2	0.144	14.8
1940	DONS / ITPK1	1	1	71.2	0.142	7.3
1941	DONS / SENP7	1	1	71.2	0.142	8.8
1942	DONS / CD177	1	1	76.3	0.142	14.1
1943	DONS / NDUB7	1	1	66.5	0.141	8.6
1944	DONS / PK3CB	1	1	66.1	0.14	11.4
1945	DONS / STPG1	1	1	75.2	0.14	13.6
1946	DONS / ZBT7C	1	1	74.6	0.139	7
1947	DONS / ZMY19	1	1	65.4	0.139	10.6
1948	DONS / PPIL3	1	1	69.6	0.138	7.5
1949	DONS / NRG1	1	1	69.5	0.138	13.8
1950	DONS / RPC10	1	1	69.2	0.138	14.3
1951	DONS / ANR46	1	1	60.8	0.137	8.6
1952	DONS / UBX2B	1	1	57.4	0.137	11.2
1953	DONS / HOOK3	1	1	73.4	0.137	13.9
1954	DONS / MSPD2	1	1	68.7	0.136	7.6
1955	DONS / AT11C	1	1	68.4	0.136	13.8
1956	DONS / MASP1	1	2	72.7	0.135	13.4
1957	DONS / TRYB1	1	1	82.7	0.134	4.7
1958	DONS / KLHL1	1	1	72.3	0.134	6.8
1959	DONS / RM39	1	1	72.3	0.134	8.9
1960	DONS / ENTP3	1	1	67.6	0.134	11.7
1961	DONS / HLAH	1	1	75.7	0.132	5.6
1962	DONS / DET1	1	1	71.3	0.132	10.7
1963	DONS / ABRX1	1	1	66.7	0.132	11
1964	DONS / RM42	1	1	70.6	0.131	11.6
1965	DONS / GON1	1	1	70.5	0.131	13
1966	DONS / LSAMP	1	1	65.7	0.13	8.5
1967	DONS / TEX28	1	1	70.1	0.13	14
1968	DONS / CAN13	1	1	64.8	0.128	8.8
1969	DONS / KLHL7	1	1	69.2	0.128	10.1
1970	DONS / TEFF1	1	1	73.5	0.128	14.4
1971	DONS / ARL4A	1	1	78.8	0.128	14.6
1972	DONS / RBM48	1	1	73.3	0.127	8.8
1973	DONS / OCAT2	1	1	72.9	0.126	5.7
1974	DONS / BRF2	1	1	67.8	0.126	9.7
1975	DONS / SHOX2	1	1	72.6	0.126	10.4
1976	DONS / JPH2	1	1	67.6	0.125	7
1977	DONS / MK15	1	1	75.5	0.122	6.6
1978	DONS / SPHK2	1	1	69.8	0.121	8.5
1979	DONS / HESX1	1	1	69.3	0.12	10.4
1980	DONS / S22AD	1	1	60.9	0.12	12.3
1981	DONS / DUS29	1	1	64.9	0.12	13.5
1982	DONS / UCN1	1	1	69.1	0.119	12.1
1983	DONS / DOK6	1	1	78.8	0.119	14.6
1984	DONS / TGO1	1	1	72.9	0.118	7
1985	DONS / RRAGD	1	1	72.8	0.118	10.6
1986	DONS / DUSTY	1	1	67.6	0.117	5.9
1987	DONS / RIMC1	1	1	71.7	0.116	7.2
1988	DONS / AGR2	1	1	67.3	0.116	9.4
1989	DONS / CSDE1	1	1	77	0.116	14.4
1990	DONS / MIER2	1	1	62.6	0.115	6.2
1991	DONS / ZDHC6	1	1	71.2	0.115	9.4
1992	DONS / NOL6	1	1	81.4	0.114	5
1993	DONS / DCLK2	1	1	70.6	0.114	6.5
1994	DONS / MOGT1	1	1	70.7	0.114	9.2
1995	DONS / ZNF84	1	1	75.8	0.114	14.4
1996	DONS / SMOX	1	1	75.1	0.113	6.6
1997	DONS / SCAP	1	1	69.8	0.113	7.2
1998	DONS / OSGI1	1	1	80.6	0.113	13.4
[truncated: 18,193 more rows]

## Sheet: sheet 4
Combining STRING DB data with Alphafold Multimer prediction statistics
new_rank	prev_rank	pair	avg_models	max_models	avg_interface_plddt	pdockq	avg_interface_pae	in_STRING_db
1	1	DONS / DONS	2.9	3	95.9	0.742	1.2	1
2	2	DONS / DPOE2	2.9	3	87	0.718	4.2	1
3	27	DONS / MCM3	2.6	3	73.9	0.742	6	1
4	32	DONS / PP1G	2.6	3	75.5	0.462	8.2	1
5	37	DONS / NASP	2.5	3	76.5	0.742	4.4	1
6	68	DONS / THUM3	2.4	3	78.5	0.137	4.4	1
7	85	DONS / CCNB3	2.3	3	79.2	0.128	4.3	1
8	88	DONS / CCNA2	2.2	3	75.8	0.742	5	1
9	122	DONS / CENPC	2	3	66.6	0.737	5.6	1
10	166	DONS / NBN	1.9	2	72.3	0.736	10.2	1
11	183	DONS / NEK2	1.9	2	66.9	0.387	6.1	1
12	198	DONS / PAXB1	1.9	2	75.5	0.07	6.7	1
13	199	DONS / CCNE2	1.9	3	73.7	0.05	6.3	1
14	208	DONS / LRAD3	1.8	2	78.7	0.742	3.2	1
15	227	DONS / LLR1	1.8	3	77.6	0.742	8.7	1
16	229	DONS / SLD5	1.8	3	75.1	0.742	11.3	1
17	257	DONS / PTTG1	1.8	2	75.5	0.393	9.6	1
18	305	DONS / MD2L1	1.7	2	71.1	0.715	9.2	1
19	327	DONS / EME1	1.7	2	74.6	0.371	9.4	1
20	335	DONS / CTF18	1.7	2	69.7	0.17	7.7	1
21	354	DONS / TOPB1	1.6	2	89	0.742	4.1	1
22	355	DONS / NUF2	1.6	2	83	0.742	5.3	1
23	389	DONS / FOXM1	1.6	2	85.6	0.683	13.4	1
24	415	DONS / N6MT1	1.6	2	76.4	0.058	7.8	1
25	427	DONS / COKA1	1.5	2	81.6	0.742	7.7	1
26	445	DONS / RFA3	1.5	2	77.3	0.74	11.9	1
27	530	DONS / SLBP	1.4	2	77	0.695	13.9	1
28	550	DONS / CCNE1	1.4	2	72.4	0.046	6.9	1
29	577	DONS / METRN	1.3	2	73.9	0.738	8.8	1
30	578	DONS / TYRO	1.3	2	75.9	0.737	6.3	1
31	608	DONS / CHK2	1.2	2	68	0.742	7.8	1
32	625	DONS / SH2B2	1.2	3	80.4	0.72	13.7	1
33	631	DONS / AP4M1	1.2	3	70.9	0.674	9.4	1
34	641	DONS / ECT2	1.2	2	70.6	0.489	7.7	1
35	679	DONS / SKA2	1.1	2	71.8	0.742	9	1
36	725	DONS / GEMI2	1.1	2	78.5	0.063	14.6	1
37	812	DONS / NUP37	1	1	70.4	0.742	4.3	1
38	863	DONS / 2ABG	1	1	82.7	0.742	5.1	1
39	873	DONS / SGO1	1	1	77.5	0.742	5.5	1
40	886	DONS / AURKB	1	1	78.8	0.742	5.6	1
41	888	DONS / ANR52	1	1	74.6	0.742	5.6	1
42	947	DONS / SRPK1	1	1	79.1	0.742	6.8	1
43	1019	DONS / NDC1	1	1	74.2	0.742	9	1
44	1111	DONS / RAD1	1	1	79.7	0.742	12.5	1
45	1172	DONS / R51A1	1	1	74.9	0.741	12.9	1
46	1181	DONS / INAR2	1	1	75	0.741	14.2	1
47	1194	DONS / RAD54	1	1	69.8	0.74	8.3	1
48	1215	DONS / KIF14	1	1	74.7	0.739	5.8	1
49	1234	DONS / AAPK1	1	1	73.5	0.738	6.8	1
50	1261	DONS / SETD4	1	1	82.5	0.736	4.1	1
51	1265	DONS / DPOD1	1	1	68.6	0.736	7.7	1
52	1279	DONS / EVA1C	1	1	64.1	0.735	6.2	1
53	1386	DONS / ARMX3	1	1	67.7	0.718	5.7	1
54	1401	DONS / CHK1	1	1	66.9	0.715	8.1	1
55	1510	DONS / HAUS1	1	1	63.6	0.669	12.7	1
56	1535	DONS / PRI1	1	1	72.3	0.65	11.6	1
57	1541	DONS / ITB8	1	1	76.9	0.645	14.7	1
58	1577	DONS / CCD34	1	1	74.3	0.61	6.6	1
59	1656	DONS / RPA34	1	1	67.5	0.505	9.1	1
60	1668	DONS / ERC6L	1	1	65.8	0.497	9	1
61	1687	DONS / CL004	1	1	73.9	0.472	8.3	1
62	1726	DONS / ORC2	1	1	70.7	0.423	10.1	1
63	1777	DONS / MCM6	1	1	72.1	0.326	13.3	1
64	1801	DONS / CAF1B	1	1	83.2	0.3	14.1	1
65	1819	DONS / CLSPN	1	1	72.9	0.279	11.1	1
66	1830	DONS / CDT1	1	1	70.6	0.27	9	1
67	1874	DONS / ASF1B	1	1	69.6	0.208	7.8	1
68	1878	DONS / EXO1	1	1	78.5	0.207	14.1	1
69	1880	DONS / BARD1	1	1	72.4	0.203	7.6	1
70	1897	DONS / CR3L4	1	1	70.6	0.185	11.1	1
71	1908	DONS / IMA1	1	1	73.6	0.169	10.1	1
72	1909	DONS / TPX2	1	1	73.6	0.169	12.1	1
73	1959	DONS / RM39	1	1	72.3	0.134	8.9	1
74	1964	DONS / RM42	1	1	70.6	0.131	11.6	1
75	2122	DONS / AUTS2	1	1	71	0.066	10	1
76	2158	DONS / DEP1B	1	1	64.5	0.054	7.5	1
77	2219	DONS / DCC1	1	1	71.9	0.044	9	1
78	2287	DONS / RNH2A	1	1	75.6	0.037	12.5	1
79	2342	DONS / NUSAP	1	1	83.2	0.032	3.4	1
80	2352	DONS / ZC3HE	1	2	60.4	0.032	8.7	1
81	2364	DONS / CLYBL	1	1	70.3	0.032	11.8	1
82	2377	DONS / SHCBP	1	1	65.1	0.031	9.4	1
83	2501	DONS / CDC7	1	1	70.5	0.026	11.9	1
84	2515	DONS / NSD2	1	1	63.4	0.025	6.6	1
85	2517	DONS / RRP1B	1	1	64.2	0.025	6.8	1
86	2560	DONS / TSEAR	1	1	69.5	0.024	10.7	1
87	2597	DONS / EZH2	1	1	73.4	0.023	9.8	1
88	2599	DONS / CND3	1	1	67.1	0.023	10.5	1
89	2601	DONS / RBBP4	1	1	69.3	0.023	10.9	1
90	2682	DONS / DEP1A	1	1	62.6	0.021	6.7	1
91	2716	DONS / FUBP1	1	1	70.7	0.021	9.9	1
92	2742	DONS / MS18B	1	1	61	0.021	12.6	1
93	2774	DONS / HEMK1	1	1	69.6	0.02	6.4	1
94	2788	DONS / CNDD3	1	1	71	0.02	8.1	1
95	2802	DONS / TBATA	1	1	69.8	0.02	9.1	1
96	2813	DONS / DNM3B	1	1	63.7	0.02	9.5	1
97	2835	DONS / CDC20	1	1	70.8	0.02	10.4	1
98	2892	DONS / RFC4	1	1	82.9	0.02	14.6	1
99	2919	DONS / CEP41	1	1	65.7	0.019	6.5	1
100	2934	DONS / ZBT21	1	1	67.6	0.019	8.1	1
101	2982	DONS / BACE2	1	1	64.1	0.019	10.6	1
102	3009	DONS / ETAA1	1	1	72.5	0.019	11.6	1
103	3059	DONS / LAS2	1	1	69.2	0.019	13.7	1
104	3067	DONS / AGT2	1	1	77	0.019	14.2	1
105	3087	DONS / CKAP2	1	1	73.8	0.019	14.4	1
106	3120	DONS / IF2B3	1	1	69.6	0.019	14.7	1
107	3125	DONS / CE120	1	1	73	0.019	14.8	1
108	3144	DONS / LIN9	1	1	73.3	0.019	14.8	1
109	3177	DONS / CENPK	1	1	59.2	0.019	15	1
110	3214	DONS / BUB3	1	1	68.4	0.018	11.7	1
111	3228	DONS / RNF37	1	1	73.8	0.018	13	1
112	3294	DONS / RMI1	1	1	76.4	0.018	14.7	1
113	3386	DONS / HAT1	1	1	83.9	0.018	15	1
114	3477	DONS / RFESD	1	1	71.3	0.018	15	1
115	3545	DONS / 3HIDH	0	0	0	0	0	1
116	3659	DONS / ABCG2	0	0	0	0	0	1
117	3739	DONS / ACL6A	0	0	0	0	0	1
118	4064	DONS / AMMR1	0	0	0	0	0	1
119	4094	DONS / AN32E	0	0	0	0	0	1
120	4138	DONS / ANLN	0	0	0	0	0	1
121	4145	DONS / ANO10	0	0	0	0	0	1
122	4171	DONS / ANR44	0	0	0	0	0	1
123	4230	DONS / AP4E1	0	0	0	0	0	1
124	4252	DONS / APC7	0	0	0	0	0	1
125	4360	DONS / ARI1A	0	0	0	0	0	1
126	4361	DONS / ARI1B	0	0	0	0	0	1
127	4467	DONS / ASF1A	0	0	0	0	0	1
128	4548	DONS / ATAD2	0	0	0	0	0	1
129	4549	DONS / ATAD5	0	0	0	0	0	1
130	4599	DONS / ATP5J	0	0	0	0	0	1
131	4616	DONS / ATPO	0	0	0	0	0	1
132	4620	DONS / ATRIP	0	0	0	0	0	1
133	4647	DONS / AURKA	0	0	0	0	0	1
134	4709	DONS / BAAT	0	0	0	0	0	1
135	4844	DONS / BIG3	0	0	0	0	0	1
136	4864	DONS / BLM	0	0	0	0	0	1
137	4908	DONS / BOREA	0	0	0	0	0	1
138	4931	DONS / BRCA1	0	0	0	0	0	1
139	4958	DONS / BRWD1	0	0	0	0	0	1
140	4960	DONS / BRX1	0	0	0	0	0	1
141	4967	DONS / BST2	0	0	0	0	0	1
142	4994	DONS / BUB1	0	0	0	0	0	1
143	4995	DONS / BUB1B	0	0	0	0	0	1
144	5147	DONS / CADM1	0	0	0	0	0	1
145	5152	DONS / CAF1A	0	0	0	0	0	1
146	5158	DONS / CAH14	0	0	0	0	0	1
147	5295	DONS / CBCO1	0	0	0	0	0	1
148	5373	DONS / CC150	0	0	0	0	0	1
149	5446	DONS / CCD77	0	0	0	0	0	1
150	5510	DONS / CCNB1	0	0	0	0	0	1
151	5511	DONS / CCNB2	0	0	0	0	0	1
152	5626	DONS / CDC45	0	0	0	0	0	1
153	5628	DONS / CDC6	0	0	0	0	0	1
154	5630	DONS / CDCA2	0	0	0	0	0	1
155	5633	DONS / CDCA5	0	0	0	0	0	1
156	5634	DONS / CDCA7	0	0	0	0	0	1
157	5642	DONS / CDK1	0	0	0	0	0	1
158	5651	DONS / CDK2	0	0	0	0	0	1
159	5656	DONS / CDK6	0	0	0	0	0	1
160	5667	DONS / CDKN3	0	0	0	0	0	1
161	5706	DONS / CE164	0	0	0	0	0	1
162	5751	DONS / CENPA	0	0	0	0	0	1
163	5753	DONS / CENPE	0	0	0	0	0	1
164	5754	DONS / CENPH	0	0	0	0	0	1
165	5755	DONS / CENPI	0	0	0	0	0	1
166	5756	DONS / CENPJ	0	0	0	0	0	1
167	5758	DONS / CENPM	0	0	0	0	0	1
168	5759	DONS / CENPN	0	0	0	0	0	1
169	5762	DONS / CENPQ	0	0	0	0	0	1
170	5763	DONS / CENPR	0	0	0	0	0	1
171	5766	DONS / CENPU	0	0	0	0	0	1
172	5770	DONS / CEP15	0	0	0	0	0	1
173	5775	DONS / CEP55	0	0	0	0	0	1
174	5784	DONS / CEP85	0	0	0	0	0	1
175	5833	DONS / CF298	0	0	0	0	0	1
176	5896	DONS / CH60	0	0	0	0	0	1
177	5965	DONS / CI040	0	0	0	0	0	1
178	5981	DONS / CIA2B	0	0	0	0	0	1
179	6056	DONS / CKS1	0	0	0	0	0	1
180	6057	DONS / CKS2	0	0	0	0	0	1
181	6192	DONS / CMS1	0	0	0	0	0	1
182	6212	DONS / CND1	0	0	0	0	0	1
183	6213	DONS / CND2	0	0	0	0	0	1
184	6214	DONS / CNDG2	0	0	0	0	0	1
185	6261	DONS / CNTLN	0	0	0	0	0	1
186	6299	DONS / CO6A2	0	0	0	0	0	1
187	6343	DONS / COIA1	0	0	0	0	0	1
188	6378	DONS / COPZ1	0	0	0	0	0	1
189	6515	DONS / CPSF3	0	0	0	0	0	1
190	6576	DONS / CREB3	0	0	0	0	0	1
191	6579	DONS / CREL1	0	0	0	0	0	1
192	6723	DONS / CTF8	0	0	0	0	0	1
193	6744	DONS / CTNL1	0	0	0	0	0	1
194	6753	DONS / CTRO	0	0	0	0	0	1
195	6772	DONS / CU058	0	0	0	0	0	1
196	6859	DONS / CYBP	0	0	0	0	0	1
197	6922	DONS / DACT1	0	0	0	0	0	1
198	6964	DONS / DBF4A	0	0	0	0	0	1
199	6987	DONS / DCAF6	0	0	0	0	0	1
200	7044	DONS / DDX11	0	0	0	0	0	1
201	7056	DONS / DDX4	0	0	0	0	0	1
202	7093	DONS / DEN5A	0	0	0	0	0	1
203	7094	DONS / DEN5B	0	0	0	0	0	1
204	7169	DONS / DHX15	0	0	0	0	0	1
205	7192	DONS / DIP2A	0	0	0	0	0	1
206	7212	DONS / DJC17	0	0	0	0	0	1
207	7232	DONS / DLGP5	0	0	0	0	0	1
208	7264	DONS / DNA2	0	0	0	0	0	1
209	7292	DONS / DNJC9	0	0	0	0	0	1
210	7293	DONS / DNLI1	0	0	0	0	0	1
211	7326	DONS / DOP2	0	0	0	0	0	1
212	7348	DONS / DPOA2	0	0	0	0	0	1
213	7349	DONS / DPOD2	0	0	0	0	0	1
214	7350	DONS / DPOD3	0	0	0	0	0	1
215	7351	DONS / DPOD4	0	0	0	0	0	1
216	7352	DONS / DPOE1	0	0	0	0	0	1
217	7353	DONS / DPOE3	0	0	0	0	0	1
218	7354	DONS / DPOE4	0	0	0	0	0	1
219	7356	DONS / DPOLA	0	0	0	0	0	1
220	7361	DONS / DPOLQ	0	0	0	0	0	1
221	7372	DONS / DPS1	0	0	0	0	0	1
222	7426	DONS / DSN1	0	0	0	0	0	1
223	7434	DONS / DTL	0	0	0	0	0	1
224	7467	DONS / DUT	0	0	0	0	0	1
225	7494	DONS / DYR	0	0	0	0	0	1
226	7495	DONS / DYR1A	0	0	0	0	0	1
227	7509	DONS / E2F4	0	0	0	0	0	1
228	7511	DONS / E2F7	0	0	0	0	0	1
229	7512	DONS / E2F8	0	0	0	0	0	1
230	7518	DONS / E4F1	0	0	0	0	0	1
231	7559	DONS / EED	0	0	0	0	0	1
232	7665	DONS / ELMO2	0	0	0	0	0	1
233	7716	DONS / ENDOU	0	0	0	0	0	1
234	7739	DONS / ENOPH	0	0	0	0	0	1
235	7811	DONS / ERCC1	0	0	0	0	0	1
236	7872	DONS / ESPL1	0	0	0	0	0	1
237	8032	DONS / F216A	0	0	0	0	0	1
238	8118	DONS / FA72B	0	0	0	0	0	1
239	8151	DONS / FACD2	0	0	0	0	0	1
240	8174	DONS / FAM3B	0	0	0	0	0	1
241	8182	DONS / FANCA	0	0	0	0	0	1
242	8184	DONS / FANCE	0	0	0	0	0	1
243	8186	DONS / FANCG	0	0	0	0	0	1
244	8187	DONS / FANCI	0	0	0	0	0	1
245	8188	DONS / FANCJ	0	0	0	0	0	1
246	8189	DONS / FANCL	0	0	0	0	0	1
247	8190	DONS / FANCM	0	0	0	0	0	1
248	8223	DONS / FBX25	0	0	0	0	0	1
249	8239	DONS / FBX5	0	0	0	0	0	1
250	8291	DONS / FEN1	0	0	0	0	0	1
251	8297	DONS / FETA	0	0	0	0	0	1
252	8366	DONS / FIGL1	0	0	0	0	0	1
253	8375	DONS / FIRRM	0	0	0	0	0	1
254	8481	DONS / FP100	0	0	0	0	0	1
255	8690	DONS / GBA2	0	0	0	0	0	1
256	8752	DONS / GCP2	0	0	0	0	0	1
257	8774	DONS / GDF3	0	0	0	0	0	1
258	8794	DONS / GEMI	0	0	0	0	0	1
259	8795	DONS / GEMI5	0	0	0	0	0	1
260	8840	DONS / GGH	0	0	0	0	0	1
261	9103	DONS / GPN3	0	0	0	0	0	1
262	9259	DONS / GTPB3	0	0	0	0	0	1
263	9279	DONS / GUAA	0	0	0	0	0	1
264	9297	DONS / GWL	0	0	0	0	0	1
265	9334	DONS / H2AZ	0	0	0	0	0	1
266	9398	DONS / HAUS6	0	0	0	0	0	1
267	9488	DONS / HES6	0	0	0	0	0	1
268	9538	DONS / HJURP	0	0	0	0	0	1
269	9559	DONS / HMGB2	0	0	0	0	0	1
270	9561	DONS / HMGB4	0	0	0	0	0	1
271	9572	DONS / HMMR	0	0	0	0	0	1
272	9619	DONS / HOP2	0	0	0	0	0	1
273	9656	DONS / HROB	0	0	0	0	0	1
274	9711	DONS / HUNK	0	0	0	0	0	1
275	9817	DONS / I10R2	0	0	0	0	0	1
276	9967	DONS / IGDC3	0	0	0	0	0	1
277	10100	DONS / INAR1	0	0	0	0	0	1
278	10102	DONS / INCE	0	0	0	0	0	1
279	10109	DONS / INGR2	0	0	0	0	0	1
280	10137	DONS / INT10	0	0	0	0	0	1
281	10139	DONS / INT13	0	0	0	0	0	1
282	10142	DONS / INT2	0	0	0	0	0	1
283	10143	DONS / INT3	0	0	0	0	0	1
284	10145	DONS / INT5	0	0	0	0	0	1
285	10293	DONS / ITSN1	0	0	0	0	0	1
286	10431	DONS / KAT6A	0	0	0	0	0	1
287	10435	DONS / KATL1	0	0	0	0	0	1
288	10528	DONS / KCNJ6	0	0	0	0	0	1
289	10610	DONS / KI18A	0	0	0	0	0	1
290	10612	DONS / KI20A	0	0	0	0	0	1
291	10613	DONS / KI20B	0	0	0	0	0	1
292	10635	DONS / KIF11	0	0	0	0	0	1
293	10637	DONS / KIF15	0	0	0	0	0	1
294	10642	DONS / KIF23	0	0	0	0	0	1
295	10648	DONS / KIF2C	0	0	0	0	0	1
296	10651	DONS / KIF4A	0	0	0	0	0	1
297	10745	DONS / KMT5A	0	0	0	0	0	1
298	10751	DONS / KNL1	0	0	0	0	0	1
299	10752	DONS / KNTC1	0	0	0	0	0	1
300	10770	DONS / KPTN	0	0	0	0	0	1
301	10898	DONS / KTHY	0	0	0	0	0	1
302	10944	DONS / LAMC3	0	0	0	0	0	1
303	10950	DONS / LAP2A	0	0	0	0	0	1
304	10961	DONS / LARP4	0	0	0	0	0	1
305	11065	DONS / LFA3	0	0	0	0	0	1
306	11106	DONS / LIN54	0	0	0	0	0	1
307	11284	DONS / LRP8	0	0	0	0	0	1
308	11327	DONS / LTN1	0	0	0	0	0	1
309	11623	DONS / MCA3	0	0	0	0	0	1
310	11644	DONS / MCM10	0	0	0	0	0	1
311	11645	DONS / MCM2	0	0	0	0	0	1
312	11646	DONS / MCM4	0	0	0	0	0	1
313	11647	DONS / MCM5	0	0	0	0	0	1
314	11648	DONS / MCM7	0	0	0	0	0	1
315	11649	DONS / MCM8	0	0	0	0	0	1
316	11651	DONS / MCMBP	0	0	0	0	0	1
317	11659	DONS / MCTP2	0	0	0	0	0	1
318	11721	DONS / MELK	0	0	0	0	0	1
319	11795	DONS / MGME1	0	0	0	0	0	1
320	11888	DONS / MLH1	0	0	0	0	0	1
321	11928	DONS / MND1	0	0	0	0	0	1
322	12001	DONS / MPIP1	0	0	0	0	0	1
323	12002	DONS / MPIP3	0	0	0	0	0	1
324	12068	DONS / MS18A	0	0	0	0	0	1
325	12078	DONS / MSH2	0	0	0	0	0	1
326	12082	DONS / MSH6	0	0	0	0	0	1
327	12139	DONS / MTFR2	0	0	0	0	0	1
328	12167	DONS / MTO1	0	0	0	0	0	1
329	12198	DONS / MUS81	0	0	0	0	0	1
330	12215	DONS / MYBB	0	0	0	0	0	1
331	12418	DONS / NCBP1	0	0	0	0	0	1
332	12457	DONS / NDC80	0	0	0	0	0	1
333	12528	DONS / NECT1	0	0	0	0	0	1
334	12536	DONS / NEIL3	0	0	0	0	0	1
335	12553	DONS / NEMP1	0	0	0	0	0	1
336	12607	DONS / NFRKB	0	0	0	0	0	1
337	12782	DONS / NPA1P	0	0	0	0	0	1
338	12865	DONS / NRARP	0	0	0	0	0	1
339	12944	DONS / NU107	0	0	0	0	0	1
340	12945	DONS / NU155	0	0	0	0	0	1
341	12948	DONS / NU205	0	0	0	0	0	1
342	13237	DONS / OFUT2	0	0	0	0	0	1
343	13251	DONS / OLIG1	0	0	0	0	0	1
344	13524	DONS / ORC1	0	0	0	0	0	1
345	13526	DONS / ORC4	0	0	0	0	0	1
346	13527	DONS / ORC5	0	0	0	0	0	1
347	13528	DONS / ORC6	0	0	0	0	0	1
348	13700	DONS / PAF15	0	0	0	0	0	1
349	13733	DONS / PALS2	0	0	0	0	0	1
350	13773	DONS / PAR3L	0	0	0	0	0	1
351	13786	DONS / PARP2	0	0	0	0	0	1
352	13829	DONS / PCBP3	0	0	0	0	0	1
353	13883	DONS / PCH2	0	0	0	0	0	1
354	13891	DONS / PCNA	0	0	0	0	0	1
355	13934	DONS / PDE8A	0	0	0	0	0	1
356	13966	DONS / PDXK	0	0	0	0	0	1
357	14031	DONS / PFD4	0	0	0	0	0	1
358	14153	DONS / PIGP	0	0	0	0	0	1
359	14161	DONS / PIMRE	0	0	0	0	0	1
360	14289	DONS / PLK1	0	0	0	0	0	1
361	14290	DONS / PLK2	0	0	0	0	0	1
362	14291	DONS / PLK3	0	0	0	0	0	1
363	14292	DONS / PLK4	0	0	0	0	0	1
364	14332	DONS / PLXA1	0	0	0	0	0	1
365	14432	DONS / POTED	0	0	0	0	0	1
366	14579	DONS / PRC1	0	0	0	0	0	1
367	14608	DONS / PRI2	0	0	0	0	0	1
368	14642	DONS / PRP4B	0	0	0	0	0	1
369	14649	DONS / PRR11	0	0	0	0	0	1
370	14706	DONS / PRUN1	0	0	0	0	0	1
371	14715	DONS / PSA3	0	0	0	0	0	1
372	14740	DONS / PSF1	0	0	0	0	0	1
373	14741	DONS / PSF2	0	0	0	0	0	1
374	14742	DONS / PSF3	0	0	0	0	0	1
375	14761	DONS / PSMG1	0	0	0	0	0	1
376	14771	DONS / PSRC1	0	0	0	0	0	1
377	14840	DONS / PTTG	0	0	0	0	0	1
378	14849	DONS / PUR2	0	0	0	0	0	1
379	14851	DONS / PUR6	0	0	0	0	0	1
380	14854	DONS / PURA	0	0	0	0	0	1
381	14857	DONS / PURB	0	0	0	0	0	1
382	14867	DONS / PWP2	0	0	0	0	0	1
383	14916	DONS / QORL1	0	0	0	0	0	1
384	14944	DONS / RA51C	0	0	0	0	0	1
385	14946	DONS / RA54B	0	0	0	0	0	1
386	15005	DONS / RAD17	0	0	0	0	0	1
387	15008	DONS / RAD51	0	0	0	0	0	1
388	15011	DONS / RADX	0	0	0	0	0	1
389	15177	DONS / RECQ4	0	0	0	0	0	1
390	15184	DONS / REEP4	0	0	0	0	0	1
391	15227	DONS / REV3L	0	0	0	0	0	1
392	15233	DONS / RFA1	0	0	0	0	0	1
393	15234	DONS / RFA2	0	0	0	0	0	1
394	15235	DONS / RFA4	0	0	0	0	0	1
395	15237	DONS / RFC2	0	0	0	0	0	1
396	15238	DONS / RFC3	0	0	0	0	0	1
397	15239	DONS / RFC5	0	0	0	0	0	1
398	15257	DONS / RFWD3	0	0	0	0	0	1
399	15266	DONS / RGAP1	0	0	0	0	0	1
400	15330	DONS / RHG12	0	0	0	0	0	1
401	15351	DONS / RHGBA	0	0	0	0	0	1
402	15373	DONS / RIF1	0	0	0	0	0	1
403	15408	DONS / RIR1	0	0	0	0	0	1
404	15409	DONS / RIR2	0	0	0	0	0	1
405	15516	DONS / RMI2	0	0	0	0	0	1
406	15593	DONS / RNH2B	0	0	0	0	0	1
407	15648	DONS / RPB4	0	0	0	0	0	1
408	15694	DONS / RRP1	0	0	0	0	0	1
409	15705	DONS / RS13	0	0	0	0	0	1
410	15718	DONS / RS25	0	0	0	0	0	1
411	15744	DONS / RSPH1	0	0	0	0	0	1
412	15750	DONS / RSRC1	0	0	0	0	0	1
413	15757	DONS / RT06	0	0	0	0	0	1
414	15762	DONS / RT15	0	0	0	0	0	1
415	15782	DONS / RTEL1	0	0	0	0	0	1
416	15808	DONS / RU2A	0	0	0	0	0	1
417	15832	DONS / RWD2B	0	0	0	0	0	1
418	15890	DONS / S19A1	0	0	0	0	0	1
419	16081	DONS / SAAL1	0	0	0	0	0	1
420	16136	DONS / SAS6	0	0	0	0	0	1
421	16162	DONS / SC5A3	0	0	0	0	0	1
422	16180	DONS / SCAF4	0	0	0	0	0	1
423	16214	DONS / SCMC1	0	0	0	0	0	1
424	16544	DONS / SIM11	0	0	0	0	0	1
425	16593	DONS / SKA3	0	0	0	0	0	1
426	16594	DONS / SKAP	0	0	0	0	0	1
427	16601	DONS / SKP2	0	0	0	0	0	1
428	16626	DONS / SLF1	0	0	0	0	0	1
429	16648	DONS / SLX1	0	0	0	0	0	1
430	16649	DONS / SLX4	0	0	0	0	0	1
431	16665	DONS / SMAL1	0	0	0	0	0	1
432	16671	DONS / SMBT2	0	0	0	0	0	1
433	16674	DONS / SMC2	0	0	0	0	0	1
434	16675	DONS / SMC4	0	0	0	0	0	1
435	16687	DONS / SMD1	0	0	0	0	0	1
436	16813	DONS / SODC	0	0	0	0	0	1
437	16822	DONS / SON	0	0	0	0	0	1
438	16842	DONS / SOX4	0	0	0	0	0	1
439	16875	DONS / SPAG5	0	0	0	0	0	1
440	16899	DONS / SPC1L	0	0	0	0	0	1
441	16920	DONS / SPDLY	0	0	0	0	0	1
442	17114	DONS / SSX4	0	0	0	0	0	1
443	17181	DONS / STIL	0	0	0	0	0	1
444	17205	DONS / STN1	0	0	0	0	0	1
445	17265	DONS / SUMO3	0	0	0	0	0	1
446	17326	DONS / SYIC	0	0	0	0	0	1
447	17347	DONS / SYP2L	0	0	0	0	0	1
448	17372	DONS / SYTC	0	0	0	0	0	1
449	17489	DONS / TACC3	0	0	0	0	0	1
450	17552	DONS / TBA1C	0	0	0	0	0	1
451	17608	DONS / TBG1	0	0	0	0	0	1
452	17670	DONS / TCPA	0	0	0	0	0	1
453	17676	DONS / TCPQ	0	0	0	0	0	1
454	17680	DONS / TCPZ	0	0	0	0	0	1
455	17709	DONS / TEDC2	0	0	0	0	0	1
456	17752	DONS / TEX30	0	0	0	0	0	1
457	17793	DONS / TFDP1	0	0	0	0	0	1
458	17794	DONS / TFDP2	0	0	0	0	0	1
459	17795	DONS / TFDP3	0	0	0	0	0	1
460	17866	DONS / THOC1	0	0	0	0	0	1
461	17870	DONS / THOC7	0	0	0	0	0	1
462	17889	DONS / TIAM1	0	0	0	0	0	1
463	17894	DONS / TICRR	0	0	0	0	0	1
464	17897	DONS / TIF1A	0	0	0	0	0	1
465	17911	DONS / TIM	0	0	0	0	0	1
466	17929	DONS / TIPIN	0	0	0	0	0	1
467	18027	DONS / TM165	0	0	0	0	0	1
468	18038	DONS / TM196	0	0	0	0	0	1
469	18107	DONS / TM50A	0	0	0	0	0	1
470	18108	DONS / TM50B	0	0	0	0	0	1
471	18291	DONS / TOP1	0	0	0	0	0	1
472	18293	DONS / TOP2A	0	0	0	0	0	1
473	18295	DONS / TOPK	0	0	0	0	0	1
474	18403	DONS / TRAIP	0	0	0	0	0	1
475	18637	DONS / TTC3	0	0	0	0	0	1
476	18654	DONS / TTK	0	0	0	0	0	1
477	18810	DONS / TYSY	0	0	0	0	0	1
478	18842	DONS / U5S1	0	0	0	0	0	1
479	18860	DONS / UB2Q2	0	0	0	0	0	1
480	18872	DONS / UBAD2	0	0	0	0	0	1
481	18881	DONS / UBE2C	0	0	0	0	0	1
482	18900	DONS / UBP1	0	0	0	0	0	1
483	18902	DONS / UBP11	0	0	0	0	0	1
484	18913	DONS / UBP25	0	0	0	0	0	1
485	18915	DONS / UBP28	0	0	0	0	0	1
486	18946	DONS / UBR7	0	0	0	0	0	1
487	18956	DONS / UCHL5	0	0	0	0	0	1
488	19000	DONS / ULA1	0	0	0	0	0	1
489	19045	DONS / UROL1	0	0	0	0	0	1
490	19188	DONS / VP26C	0	0	0	0	0	1
491	19227	DONS / VRK1	0	0	0	0	0	1
492	19279	DONS / WDHD1	0	0	0	0	0	1
493	19282	DONS / WDR12	0	0	0	0	0	1
494	19296	DONS / WDR4	0	0	0	0	0	1
495	19319	DONS / WDR97	0	0	0	0	0	1
496	19353	DONS / WNK3	0	0	0	0	0	1
497	19370	DONS / WRN	0	0	0	0	0	1
498	19406	DONS / XPO2	0	0	0	0	0	1
499	19438	DONS / YBEY	0	0	0	0	0	1
500	19453	DONS / YETS2	0	0	0	0	0	1
501	19454	DONS / YETS4	0	0	0	0	0	1
502	19869	DONS / ZN367	0	0	0	0	0	1
503	19920	DONS / ZN507	0	0	0	0	0	1
504	20028	DONS / ZN738	0	0	0	0	0	1
505	20127	DONS / ZNHI2	0	0	0	0	0	1
506	20182	DONS / ZWILC	0	0	0	0	0	1
507	20183	DONS / ZWINT	0	0	0	0	0	1
508	3	DONS / OGFD2	2.9	3	78	0.696	5.9	0
509	4	DONS / PIWL1	2.9	3	73.7	0.078	6	0
510	5	DONS / MET27	2.8	3	77.5	0.742	4.4	0
511	6	DONS / ATX10	2.8	3	80.5	0.742	4.5	0
512	7	DONS / FNDC4	2.8	3	80.3	0.742	9.2	0
513	8	DONS / IMPA2	2.8	3	82.9	0.741	6.1	0
514	9	DONS / NR4A3	2.8	3	89.9	0.739	4.6	0
515	10	DONS / IOD3	2.8	3	73.9	0.739	6.3	0
516	11	DONS / STF1	2.8	3	88.9	0.734	5.8	0
517	12	DONS / NR5A2	2.8	3	86.3	0.734	8.1	0
518	13	DONS / SIMC1	2.8	3	71.6	0.681	9.1	0
519	14	DONS / SP16H	2.8	3	78.8	0.372	4.2	0
520	16	DONS / DB125	2.7	3	86.1	0.742	3.7	0
521	17	DONS / PADI6	2.7	3	78.3	0.742	4.4	0
522	18	DONS / CP4Z2	2.7	3	76.5	0.742	5	0
523	19	DONS / ZN142	2.7	3	72.2	0.742	12.8	0
524	20	DONS / TSSK1	2.7	3	75.6	0.741	6.5	0
525	21	DONS / CI152	2.7	3	81.7	0.737	3.3	0
526	22	DONS / CNTFR	2.7	3	80.5	0.736	5.7	0
527	23	DONS / FOXA2	2.7	3	77.2	0.629	5.3	0
528	24	DONS / MYOME	2.7	3	73.5	0.56	7.7	0
529	25	DONS / ECSCR	2.6	3	81.5	0.742	3.7	0
530	26	DONS / SYTL1	2.6	3	74	0.742	4.2	0
531	28	DONS / CD1E	2.6	3	82.2	0.741	3.3	0
532	29	DONS / UD3A2	2.6	3	81.5	0.727	7.3	0
533	30	DONS / SYC2L	2.6	3	72.6	0.677	4.7	0
534	31	DONS / TEANC	2.6	3	70.2	0.487	4	0
535	33	DONS / ZN541	2.6	3	62.9	0.416	6.7	0
536	34	DONS / FOXJ2	2.6	3	75.3	0.41	6.6	0
537	35	DONS / SNX5	2.6	3	69.9	0.333	8.1	0
538	36	DONS / SR140	2.6	3	75.6	0.086	6	0
539	38	DONS / KVD11	2.5	3	80.9	0.742	5.7	0
540	39	DONS / KLK9	2.5	3	74.2	0.74	4.4	0
541	40	DONS / AGRF3	2.5	3	68.7	0.74	7.2	0
542	41	DONS / ASURF	2.5	3	86.5	0.725	4.7	0
543	42	DONS / GL8D2	2.5	3	85.1	0.708	3.3	0
544	43	DONS / SELO	2.5	3	60.6	0.705	11.4	0
545	44	DONS / CD017	2.5	3	62.9	0.684	3.4	0
546	45	DONS / SIR3	2.5	3	70.9	0.674	7.5	0
547	46	DONS / P4R3A	2.5	3	73.4	0.559	4.7	0
548	47	DONS / AKTIP	2.5	3	78.8	0.509	4.7	0
549	48	DONS / RBM28	2.5	3	84.3	0.482	10	0
550	49	DONS / DRB1	2.5	3	69.2	0.381	6.7	0
551	50	DONS / RIC1	2.5	3	80.6	0.343	3.8	0
552	51	DONS / IQGA2	2.5	3	69.5	0.182	5.4	0
553	52	DONS / YD018	2.5	3	76.2	0.164	6.3	0
554	53	DONS / SCNNB	2.5	3	71.7	0.164	9.3	0
555	54	DONS / GYS2	2.5	3	74.7	0.085	7	0
556	55	DONS / ATS4	2.4	3	78.7	0.742	3.8	0
557	56	DONS / ADAL	2.4	3	78.5	0.742	5.4	0
558	57	DONS / INP5K	2.4	3	77	0.742	5.4	0
559	58	DONS / OSGEP	2.4	3	75.9	0.741	7.5	0
560	59	DONS / GT251	2.4	3	80.4	0.74	6.6	0
561	60	DONS / CC50A	2.4	3	74	0.738	5.8	0
562	61	DONS / CBPC2	2.4	3	75.9	0.735	6	0
563	62	DONS / GSC	2.4	3	78.6	0.732	3.8	0
564	63	DONS / PELP1	2.4	3	77.5	0.72	9.1	0
565	64	DONS / T229B	2.4	3	72.4	0.716	5.3	0
566	65	DONS / NUP50	2.4	3	69.5	0.642	6.2	0
567	66	DONS / GRD2I	2.4	3	61.5	0.595	5.5	0
568	67	DONS / ARFG1	2.4	3	78.2	0.235	4.8	0
569	69	DONS / TKN1	2.4	3	71.5	0.037	7.2	0
570	70	DONS / S7A6O	2.3	3	81.9	0.742	3.9	0
571	71	DONS / KLK15	2.3	3	66.9	0.742	6.5	0
572	72	DONS / DPP10	2.3	3	80	0.742	6.7	0
573	73	DONS / AGM1	2.3	3	76.5	0.742	6.7	0
574	74	DONS / MYF5	2.3	3	88.2	0.741	2.6	0
575	75	DONS / RFPL2	2.3	3	68.6	0.732	4.8	0
576	76	DONS / QSOX1	2.3	3	77.1	0.722	7.1	0
577	77	DONS / SC5D	2.3	3	77.2	0.706	5.2	0
578	78	DONS / DOPO	2.3	3	75.4	0.688	4.7	0
579	79	DONS / KBTBD	2.3	3	79.1	0.683	5.5	0
580	80	DONS / KLH23	2.3	3	76	0.605	6.7	0
581	81	DONS / KAISO	2.3	3	73.9	0.455	5.8	0
582	82	DONS / INCA1	2.3	3	73.7	0.221	6.4	0
583	83	DONS / CLVS1	2.3	3	64.1	0.202	8.5	0
584	84	DONS / RPAB1	2.3	3	69	0.18	7.2	0
585	86	DONS / NP1L1	2.3	3	68.6	0.119	7.3	0
586	87	DONS / SC11A	2.3	3	70.8	0.107	8	0
587	89	DONS / ANS1A	2.2	3	76.8	0.742	8.1	0
588	90	DONS / GRHL3	2.2	3	76	0.742	12.7	0
589	91	DONS / RXRA	2.2	3	86.2	0.737	10.9	0
590	92	DONS / WASL	2.2	3	77.6	0.735	4.1	0
591	93	DONS / LVX54	2.2	3	78.1	0.729	6.5	0
592	94	DONS / DRB5	2.2	3	75.1	0.704	4.8	0
593	95	DONS / FBSP1	2.2	3	67	0.704	7.9	0
594	96	DONS / GRL1A	2.2	3	64	0.691	4.5	0
595	97	DONS / DXO	2.2	3	73.5	0.597	6.8	0
596	98	DONS / RPGF5	2.2	3	76.4	0.499	5.6	0
597	99	DONS / REPS1	2.2	3	79.3	0.286	3	0
598	100	DONS / GEMI4	2.2	3	70	0.237	6.2	0
599	101	DONS / ELL2	2.2	3	63.2	0.064	6.2	0
600	102	DONS / CLCA3	2.1	3	77.8	0.742	7.7	0
601	103	DONS / FXL22	2.1	3	67.1	0.742	9	0
602	104	DONS / XRCC6	2.1	3	72.2	0.742	10	0
603	105	DONS / KVD26	2.1	3	79	0.74	6.3	0
604	106	DONS / LV325	2.1	3	77.6	0.737	11.4	0
605	107	DONS / RBCC1	2.1	3	77.4	0.734	3.9	0
606	108	DONS / PDLI2	2.1	3	61.4	0.73	4.6	0
607	109	DONS / SEM3F	2.1	3	71.1	0.729	8.6	0
608	110	DONS / DLRB2	2.1	3	65.3	0.705	12.7	0
609	111	DONS / PP1A	2.1	3	75.9	0.658	7.8	0
610	112	DONS / PRP6	2.1	3	77.1	0.56	6.5	0
611	113	DONS / PLCX2	2.1	3	68.6	0.553	7.1	0
612	114	DONS / HIRA	2.1	3	73.1	0.451	8.3	0
613	115	DONS / IQGA3	2.1	3	67.6	0.289	4.9	0
614	116	DONS / AAGAB	2.1	3	58.7	0.195	8.2	0
615	117	DONS / PP13G	2	3	64.7	0.742	5	0
616	118	DONS / MAP12	2	3	75.6	0.742	6.7	0
617	119	DONS / LV657	2	3	80.8	0.742	8.8	0
618	120	DONS / AT8B1	2	3	69.3	0.742	11.9	0
619	121	DONS / LV310	2	3	77.2	0.741	10	0
620	123	DONS / TTC19	2	3	73.9	0.69	5.3	0
621	124	DONS / MYO5C	2	2	71.8	0.602	8.6	0
622	125	DONS / NSMF	2	2	84.9	0.598	3.5	0
623	126	DONS / FOXJ3	2	3	71.9	0.579	10.4	0
624	127	DONS / ARPC4	2	3	65.5	0.397	8.7	0
625	128	DONS / MGDP1	2	3	82.4	0.386	13.4	0
626	129	DONS / SYK	2	2	78	0.316	9.1	0
627	130	DONS / LSM12	2	3	67.5	0.257	6.4	0
628	131	DONS / CLVS2	2	3	64.9	0.247	7.9	0
629	132	DONS / LENG1	2	3	75	0.113	8.7	0
630	133	DONS / FAP24	2	3	70.1	0.105	6.5	0
631	134	DONS / MID49	2	2	76.2	0.1	5.6	0
632	135	DONS / C2CD5	2	3	70.5	0.099	8	0
633	136	DONS / PERP	2	3	72.7	0.059	8.9	0
634	137	DONS / TULP3	2	2	67.5	0.021	10.2	0
635	138	DONS / LTV1	2	2	70.8	0.021	10.4	0
636	139	DONS / F110C	2	2	80.1	0.019	6.5	0
637	140	DONS / CP2S1	1.9	2	86.5	0.742	2.9	0
638	141	DONS / ZN296	1.9	2	86.5	0.742	3.5	0
639	142	DONS / EFTS	1.9	2	83.6	0.742	3.7	0
640	143	DONS / SRPK3	1.9	3	82.3	0.742	4.1	0
641	144	DONS / PLCZ1	1.9	3	81.5	0.742	4.3	0
642	145	DONS / EMAL4	1.9	2	77.5	0.742	5.3	0
643	146	DONS / D42E1	1.9	2	77.8	0.742	5.5	0
644	147	DONS / FBX24	1.9	2	81.5	0.742	6.4	0
645	148	DONS / ZN75D	1.9	3	78.5	0.742	6.5	0
646	149	DONS / DDAH2	1.9	3	75.3	0.742	7	0
647	150	DONS / IGHA1	1.9	2	73.6	0.742	7.8	0
648	151	DONS / SF3B4	1.9	2	84.7	0.742	7.9	0
649	152	DONS / FNDC5	1.9	2	80.6	0.742	8.1	0
650	153	DONS / NOL9	1.9	3	75.5	0.742	8.3	0
651	154	DONS / NR6A1	1.9	2	81.8	0.742	9.3	0
652	155	DONS / PRDM5	1.9	3	71	0.742	11.3	0
653	156	DONS / TFB2M	1.9	2	80.8	0.741	4.6	0
654	157	DONS / TAB3	1.9	3	85	0.74	4.2	0
655	158	DONS / ANCHR	1.9	3	82.9	0.74	8.9	0
656	159	DONS / UBR3	1.9	2	78.1	0.739	4.2	0
657	160	DONS / ESR1	1.9	2	81.9	0.739	11.8	0
658	161	DONS / NR4A2	1.9	2	90.3	0.738	2.9	0
659	162	DONS / KV320	1.9	2	81.1	0.737	5.9	0
660	163	DONS / KLK1	1.9	2	78.1	0.737	6.5	0
661	164	DONS / HOOK1	1.9	3	77.2	0.737	8.8	0
662	165	DONS / NR4A1	1.9	2	88.9	0.736	4.8	0
663	167	DONS / PIM1	1.9	3	77.4	0.734	4.9	0
664	168	DONS / CBAR1	1.9	2	74.1	0.733	10.7	0
665	169	DONS / CEAM8	1.9	2	87.8	0.724	3.2	0
666	170	DONS / KVD43	1.9	2	77.3	0.713	7.6	0
667	171	DONS / KVD15	1.9	2	76.6	0.709	8.6	0
668	172	DONS / DOK4	1.9	3	70.1	0.697	7.3	0
669	173	DONS / FBXL7	1.9	2	74	0.69	8.5	0
670	174	DONS / GBA1	1.9	2	83.2	0.689	4.7	0
671	175	DONS / G3BP2	1.9	3	71.2	0.68	6.7	0
672	176	DONS / TGM1	1.9	2	76.2	0.666	7	0
673	177	DONS / ATG9B	1.9	3	77.3	0.654	5.7	0
674	178	DONS / FUT6	1.9	2	69.2	0.556	6.2	0
675	179	DONS / CC88B	1.9	2	68.7	0.526	6.7	0
676	180	DONS / ADAM2	1.9	2	69.5	0.514	5.9	0
677	181	DONS / PEX10	1.9	2	73.1	0.5	8.9	0
678	182	DONS / GLIS1	1.9	2	70.8	0.474	7.2	0
679	184	DONS / TREF1	1.9	3	69.2	0.381	6.8	0
680	185	DONS / TCEA2	1.9	3	61.2	0.323	10.6	0
681	186	DONS / PGAP6	1.9	2	75	0.287	7.6	0
682	187	DONS / GCNA	1.9	2	69.2	0.28	7.1	0
683	188	DONS / ARI5B	1.9	2	75.1	0.271	5.7	0
684	189	DONS / SPEGN	1.9	2	70.9	0.24	8.7	0
685	190	DONS / HCN2	1.9	3	70.9	0.24	11.6	0
686	191	DONS / CFA68	1.9	2	74.4	0.209	9.1	0
687	192	DONS / FNIP2	1.9	2	70.5	0.173	9.1	0
688	193	DONS / UBP22	1.9	2	69.8	0.149	8.5	0
689	194	DONS / COMA1	1.9	3	73	0.127	4.8	0
690	195	DONS / C1QR1	1.9	2	72	0.101	6.1	0
691	196	DONS / TMPS5	1.9	2	66	0.081	7.7	0
692	197	DONS / ZRAB3	1.9	2	69.4	0.074	7.2	0
693	200	DONS / IMPCT	1.9	2	71.1	0.035	8.4	0
694	201	DONS / PALM2	1.9	2	83.2	0.033	7	0
695	202	DONS / ABHDD	1.9	2	68.1	0.025	9.8	0
696	203	DONS / KLDC1	1.9	2	69.4	0.024	6.9	0
697	204	DONS / LMF1	1.9	2	67.5	0.022	8.9	0
698	205	DONS / RPKL1	1.9	2	65.3	0.02	11.2	0
699	206	DONS / KAP0	1.9	3	61.1	0.019	7.1	0
700	207	DONS / HRH1	1.9	2	57.8	0.018	9.9	0
701	209	DONS / NEUR1	1.8	2	85.5	0.742	3.4	0
702	210	DONS / GSDMC	1.8	3	81.2	0.742	4.1	0
703	211	DONS / PLPL1	1.8	2	75.4	0.742	4.4	0
704	212	DONS / LRC69	1.8	3	75.8	0.742	4.5	0
705	213	DONS / ZCPW1	1.8	2	72.8	0.742	4.6	0
706	214	DONS / ZN516	1.8	3	75.8	0.742	4.6	0
707	215	DONS / WSCD1	1.8	2	80.5	0.742	4.6	0
708	216	DONS / CCNA1	1.8	3	75.7	0.742	4.9	0
709	217	DONS / SCYL2	1.8	2	77.9	0.742	5.3	0
710	218	DONS / SNX17	1.8	2	84.8	0.742	5.9	0
711	219	DONS / CST9P	1.8	2	82.7	0.742	6.1	0
712	220	DONS / PRL	1.8	3	76.7	0.742	6.2	0
713	221	DONS / CAN6	1.8	2	76.4	0.742	6.4	0
714	222	DONS / F13B	1.8	2	82.3	0.742	6.5	0
715	223	DONS / STBD1	1.8	2	78	0.742	6.7	0
716	224	DONS / LCN8	1.8	2	64.1	0.742	6.8	0
717	225	DONS / PORCN	1.8	2	71.3	0.742	6.9	0
718	226	DONS / ASCC2	1.8	2	77.1	0.742	7.5	0
719	228	DONS / CACO2	1.8	3	78.7	0.742	9.6	0
720	230	DONS / ACTT3	1.8	3	76.5	0.742	13.1	0
721	231	DONS / BOC	1.8	2	69.9	0.741	6.1	0
722	232	DONS / TSSK2	1.8	2	74.5	0.741	6.3	0
723	233	DONS / CATF	1.8	2	77.3	0.74	3.6	0
724	234	DONS / RGMC	1.8	2	76.2	0.74	6	0
725	235	DONS / ATS9	1.8	2	71.3	0.74	6.4	0
726	236	DONS / ABH15	1.8	2	79.4	0.74	10	0
727	237	DONS / LV327	1.8	2	77.9	0.738	12.5	0
728	238	DONS / HGF	1.8	2	82.6	0.735	11.2	0
729	239	DONS / AMPB	1.8	2	81.6	0.735	11.3	0
730	240	DONS / PGFRB	1.8	2	75.2	0.733	5.2	0
731	241	DONS / AZIN1	1.8	2	75.9	0.732	8.8	0
732	242	DONS / UBX2A	1.8	2	66.8	0.704	4.6	0
733	243	DONS / ANR16	1.8	2	82.6	0.693	7.6	0
734	244	DONS / KV315	1.8	2	73	0.693	9.4	0
735	245	DONS / PP2AB	1.8	2	77.4	0.691	7.2	0
736	246	DONS / LY86	1.8	2	69.2	0.67	6.2	0
737	247	DONS / DRB4	1.8	2	73.1	0.635	4.2	0
738	248	DONS / TIG1	1.8	2	76.3	0.616	5	0
739	249	DONS / UTP18	1.8	2	70.5	0.548	9.4	0
740	250	DONS / SEN2	1.8	2	69.9	0.516	10.2	0
741	251	DONS / ICMT	1.8	2	72.2	0.496	8.5	0
742	252	DONS / ASTRA	1.8	3	73.1	0.484	11.7	0
743	253	DONS / VAS1L	1.8	2	64.1	0.472	6.3	0
744	254	DONS / GBF1	1.8	2	70.5	0.456	8.2	0
745	255	DONS / MEDAG	1.8	2	66.2	0.434	8	0
746	256	DONS / S22A4	1.8	2	69.9	0.419	8.2	0
747	258	DONS / A1BG	1.8	3	72.2	0.343	8	0
748	259	DONS / CCNJL	1.8	2	69.2	0.264	8.1	0
749	260	DONS / FOXA1	1.8	2	77.2	0.263	5.6	0
750	261	DONS / TRGV8	1.8	2	62.1	0.249	8.8	0
751	262	DONS / ELP1	1.8	2	76.5	0.23	5.6	0
752	263	DONS / DSC2	1.8	2	68.3	0.156	7.7	0
753	264	DONS / KCC2A	1.8	2	70.6	0.092	9.7	0
754	265	DONS / TM199	1.8	3	58.6	0.088	8.6	0
755	266	DONS / UFO	1.8	3	67.7	0.083	6.9	0
756	267	DONS / TARB1	1.8	2	71.5	0.081	6.2	0
757	268	DONS / ETHE1	1.8	2	80.1	0.073	7.1	0
758	269	DONS / GPR52	1.8	2	74.4	0.057	11.6	0
759	270	DONS / PCDG7	1.8	2	62.9	0.056	12.2	0
760	271	DONS / ZGLP1	1.8	2	56.7	0.035	6	0
761	272	DONS / STK40	1.8	2	67.8	0.027	6.9	0
762	273	DONS / KLH12	1.8	2	69.3	0.026	8.5	0
763	274	DONS / WASP	1.8	2	71.1	0.019	4.1	0
764	275	DONS / PHF14	1.8	2	66	0.019	10.7	0
765	276	DONS / GCN1	1.8	2	63.8	0.018	9.2	0
766	277	DONS / CXB2	1.8	2	60.6	0.018	12.6	0
767	278	DONS / GAK1A	1.7	2	80.7	0.742	3.5	0
768	279	DONS / CBPC5	1.7	2	86.1	0.742	4.3	0
769	280	DONS / SEAS1	1.7	2	76.5	0.742	5.2	0
770	281	DONS / KLD8B	1.7	2	78.8	0.742	5.6	0
771	282	DONS / PYRD2	1.7	2	80	0.742	5.7	0
772	283	DONS / C1TC	1.7	3	72.6	0.742	6.3	0
773	284	DONS / LOXL4	1.7	2	78.4	0.742	6.5	0
774	285	DONS / DEF5	1.7	2	76.3	0.742	6.7	0
775	286	DONS / OGFD1	1.7	3	71.3	0.742	6.8	0
776	287	DONS / IGLC3	1.7	2	84.5	0.742	7.9	0
777	288	DONS / DTX3L	1.7	2	75.5	0.742	8	0
778	289	DONS / LRP10	1.7	2	74.3	0.742	8.7	0
779	290	DONS / SC24B	1.7	2	71.8	0.742	10.5	0
780	291	DONS / AIPL1	1.7	2	80.5	0.742	10.7	0
781	292	DONS / CLAT	1.7	2	76.9	0.742	12.3	0
782	293	DONS / KVD20	1.7	2	80.1	0.741	6.4	0
783	294	DONS / ABD18	1.7	2	66.9	0.741	8.8	0
784	295	DONS / 5HT4R	1.7	2	63	0.741	9.9	0
785	296	DONS / ZN292	1.7	2	71.1	0.74	4.2	0
786	297	DONS / LR74B	1.7	2	78.5	0.74	6.2	0
787	298	DONS / KV311	1.7	2	79.9	0.738	7.2	0
788	299	DONS / PRIC2	1.7	2	77.6	0.737	3.9	0
789	300	DONS / PDE8B	1.7	2	76.3	0.735	6.2	0
790	301	DONS / PONL1	1.7	3	77.7	0.726	6.7	0
791	302	DONS / FAM3D	1.7	2	69.5	0.718	6.9	0
792	303	DONS / KNOP1	1.7	3	70	0.718	12	0
793	304	DONS / PHIPL	1.7	2	70.2	0.716	10.3	0
794	306	DONS / PEPD	1.7	2	80.8	0.71	6.7	0
795	307	DONS / GPR33	1.7	2	66.8	0.692	7	0
796	308	DONS / STYL2	1.7	2	74.8	0.691	10.4	0
797	309	DONS / ASB1	1.7	2	75.1	0.682	9.7	0
798	310	DONS / TNK1	1.7	2	71.8	0.681	4.6	0
799	311	DONS / TAF1B	1.7	2	65.9	0.675	7.6	0
800	312	DONS / SEM3A	1.7	2	71	0.654	10.4	0
801	313	DONS / ACKR2	1.7	3	61.5	0.65	6.8	0
802	314	DONS / DAAF3	1.7	3	70.9	0.638	7.4	0
803	315	DONS / KLC4	1.7	3	73.1	0.635	6.4	0
804	316	DONS / MEFV	1.7	3	69.3	0.614	6.7	0
805	317	DONS / CPSF7	1.7	2	67.4	0.608	6.5	0
806	318	DONS / LV312	1.7	2	73	0.583	8.6	0
807	319	DONS / POTEJ	1.7	2	76.9	0.572	4	0
808	320	DONS / NU133	1.7	2	73.6	0.547	4.7	0
809	321	DONS / FBX42	1.7	2	73.7	0.503	5.7	0
810	322	DONS / RBM18	1.7	2	65.3	0.494	5.7	0
811	323	DONS / CALI	1.7	2	70.8	0.441	7.7	0
812	324	DONS / LCN12	1.7	2	63.6	0.437	5.8	0
813	325	DONS / CCND3	1.7	3	68.9	0.414	7.6	0
814	326	DONS / DCR1C	1.7	2	71.7	0.411	6.5	0
815	328	DONS / PDE7A	1.7	2	71.4	0.306	7.4	0
816	329	DONS / KLH17	1.7	2	76.6	0.293	6.5	0
817	330	DONS / UD3A1	1.7	2	75.6	0.273	11.2	0
818	331	DONS / DOK1	1.7	2	72.6	0.232	5.8	0
819	332	DONS / PTTG2	1.7	2	75.1	0.225	9.8	0
820	333	DONS / ECM2	1.7	2	76.5	0.215	4.3	0
821	334	DONS / PKHG5	1.7	2	74.7	0.197	5.3	0
822	336	DONS / PNO1	1.7	2	73.8	0.158	8.2	0
823	337	DONS / NUTM1	1.7	2	57.6	0.157	5.1	0
824	338	DONS / TSHR	1.7	2	65.2	0.12	9	0
825	339	DONS / SC31A	1.7	2	75.9	0.114	5.9	0
826	340	DONS / RL19	1.7	2	73	0.089	9.5	0
827	341	DONS / SATB1	1.7	2	82.8	0.07	11.9	0
828	342	DONS / FBXW4	1.7	2	72.6	0.067	9.2	0
829	343	DONS / FBX28	1.7	2	70	0.061	8.9	0
830	344	DONS / MCPH1	1.7	2	73.3	0.056	6.8	0
831	345	DONS / CPSF6	1.7	2	66.6	0.055	6.3	0
832	346	DONS / SYCP2	1.7	2	74	0.053	4.8	0
833	347	DONS / TTC24	1.7	2	77.2	0.048	6.2	0
834	348	DONS / PSG9	1.7	2	72	0.046	11.9	0
835	349	DONS / GNAI1	1.7	2	64.2	0.039	10.4	0
836	350	DONS / S66A2	1.7	2	71.1	0.027	7.3	0
837	351	DONS / ACD11	1.7	3	69.5	0.023	12.9	0
838	352	DONS / CF20D	1.7	2	54.5	0.02	3.5	0
839	353	DONS / SLX4I	1.7	2	57.5	0.019	7.7	0
840	356	DONS / PRIC4	1.6	3	71.2	0.742	5.4	0
841	357	DONS / FUT7	1.6	2	77.8	0.742	5.4	0
842	358	DONS / CATW	1.6	3	75.4	0.742	5.8	0
843	359	DONS / PDE6B	1.6	2	78.8	0.742	6.1	0
844	360	DONS / IFIT3	1.6	2	80.1	0.742	6.2	0
845	361	DONS / CDC37	1.6	2	72.8	0.742	6.4	0
846	362	DONS / EXO5	1.6	3	74.9	0.742	6.4	0
847	363	DONS / TS1R1	1.6	2	75.4	0.742	6.5	0
848	364	DONS / PDE6A	1.6	2	77.8	0.742	6.5	0
849	365	DONS / BAMBI	1.6	3	76.1	0.742	6.8	0
850	366	DONS / DDX41	1.6	3	70	0.742	8	0
851	367	DONS / TARSH	1.6	3	60.1	0.742	8	0
852	368	DONS / CD054	1.6	2	72.7	0.742	11	0
853	369	DONS / ZMYM3	1.6	2	77.1	0.742	11.6	0
854	370	DONS / TGM5	1.6	2	82.1	0.742	11.8	0
855	371	DONS / THAP5	1.6	2	79.7	0.741	5.2	0
856	372	DONS / MDEAS	1.6	3	69.8	0.741	8.4	0
857	373	DONS / ZGPAT	1.6	2	76.7	0.741	9.9	0
858	374	DONS / MYO6	1.6	2	68.1	0.738	8.2	0
859	375	DONS / CXCR2	1.6	3	68.6	0.737	5.4	0
860	376	DONS / BCOR	1.6	2	64.3	0.735	5	0
861	377	DONS / PDE7B	1.6	2	79	0.734	4.8	0
862	378	DONS / BBS4	1.6	2	74.2	0.732	6.1	0
863	379	DONS / M4A13	1.6	2	75.4	0.731	5.2	0
864	380	DONS / PRSR3	1.6	2	83.4	0.73	3.1	0
865	381	DONS / GCP3	1.6	2	75.5	0.727	6.4	0
866	382	DONS / PRGR	1.6	2	83.1	0.727	11.2	0
867	383	DONS / CI131	1.6	2	74.1	0.725	7.2	0
868	384	DONS / GCR	1.6	2	84.2	0.72	9.6	0
869	385	DONS / HYES	1.6	2	76	0.717	7.5	0
870	386	DONS / FYV1	1.6	2	78.4	0.716	3.7	0
871	387	DONS / DCA17	1.6	2	75.7	0.701	7.8	0
872	388	DONS / MCR	1.6	2	85.6	0.701	9.9	0
873	390	DONS / PAQR2	1.6	2	72	0.682	7.2	0
874	391	DONS / DNLI3	1.6	2	79.6	0.666	4.9	0
875	392	DONS / FPR1	1.6	2	74.4	0.662	4.8	0
876	393	DONS / MRNIP	1.6	2	76.5	0.595	8.1	0
877	394	DONS / GPAN1	1.6	2	60.9	0.581	10.7	0
878	395	DONS / GASR	1.6	2	66	0.555	6.3	0
879	396	DONS / SNAB	1.6	2	73.1	0.545	4.7	0
880	397	DONS / CN028	1.6	2	69	0.397	5.7	0
881	398	DONS / SRP54	1.6	3	69.3	0.382	7.7	0
882	399	DONS / SPF45	1.6	2	65.2	0.361	7.1	0
883	400	DONS / PSG8	1.6	2	68.3	0.342	11.9	0
884	401	DONS / CCD62	1.6	2	71.3	0.322	9.8	0
885	402	DONS / CCD71	1.6	3	71.3	0.273	4.7	0
886	403	DONS / LV469	1.6	2	70.2	0.253	7.9	0
887	404	DONS / F90A8	1.6	2	69	0.206	9.6	0
888	405	DONS / CCNF	1.6	2	72.4	0.203	6	0
889	406	DONS / SORC1	1.6	2	66	0.196	7.6	0
890	407	DONS / TAF2	1.6	2	74.6	0.184	6.8	0
891	408	DONS / IQGA1	1.6	2	68.3	0.178	7.9	0
892	409	DONS / RPP40	1.6	2	68.8	0.147	9.1	0
893	410	DONS / PCX4	1.6	2	65.7	0.139	7.4	0
894	411	DONS / SEGN	1.6	2	63.5	0.125	10	0
895	412	DONS / FBX43	1.6	2	65.1	0.08	6.6	0
896	413	DONS / XRCC3	1.6	2	71.7	0.076	10.5	0
897	414	DONS / XCR1	1.6	2	61.1	0.066	7	0
898	416	DONS / CCNO	1.6	2	74.2	0.053	6.8	0
899	417	DONS / DDX54	1.6	2	72.7	0.052	12.8	0
900	418	DONS / NLGN1	1.6	2	72.7	0.042	10.7	0
901	419	DONS / LENG8	1.6	2	59.5	0.041	7.9	0
902	420	DONS / SIR4	1.6	2	71.4	0.028	13.4	0
903	421	DONS / HXB7	1.6	2	71.3	0.023	11.1	0
904	422	DONS / ARHG4	1.5	3	81.7	0.742	4.2	0
905	423	DONS / MROH7	1.5	2	75.8	0.742	4.7	0
906	424	DONS / MPTX	1.5	2	70.5	0.742	5.9	0
907	425	DONS / ATS8	1.5	3	71	0.742	6.7	0
908	426	DONS / UAP1L	1.5	2	75.2	0.742	6.8	0
909	428	DONS / DYRK3	1.5	2	81.3	0.742	7.8	0
910	429	DONS / PRD16	1.5	2	74.5	0.742	8.3	0
911	430	DONS / PP1B	1.5	3	75	0.742	9	0
912	431	DONS / MAMC2	1.5	2	68.9	0.742	9.1	0
913	432	DONS / EMIL3	1.5	2	72.2	0.742	9.1	0
914	433	DONS / SEM5A	1.5	2	75.9	0.742	9.8	0
915	434	DONS / PGTA	1.5	2	81.3	0.742	10.7	0
916	435	DONS / SC11C	1.5	3	67.4	0.742	10.7	0
917	436	DONS / CNTN5	1.5	2	80.3	0.742	11	0
918	437	DONS / WNT16	1.5	2	76	0.742	11.8	0
919	438	DONS / GPR83	1.5	2	71.2	0.742	12.4	0
920	439	DONS / I17RA	1.5	3	79	0.742	12.9	0
921	440	DONS / LV39	1.5	3	78.6	0.742	13.1	0
922	441	DONS / CC50B	1.5	3	73.6	0.741	4.8	0
923	442	DONS / SPTC1	1.5	3	80.7	0.741	5.9	0
924	443	DONS / TMED1	1.5	2	74.3	0.741	13.6	0
925	444	DONS / FPR2	1.5	2	67.6	0.74	6.8	0
926	446	DONS / THRB	1.5	2	73.1	0.74	14.1	0
927	447	DONS / ICE1	1.5	2	73.2	0.739	5	0
928	448	DONS / CLD22	1.5	2	64.4	0.738	10.9	0
929	449	DONS / ZMAT3	1.5	2	85.1	0.737	3.8	0
930	450	DONS / MCF2	1.5	3	67.4	0.737	6.3	0
931	451	DONS / KS6R	1.5	2	66.6	0.736	9.8	0
932	452	DONS / BRPF3	1.5	2	74	0.735	10	0
933	453	DONS / DNJB9	1.5	3	77.7	0.733	8.3	0
934	454	DONS / GA2L2	1.5	2	79.3	0.73	7.7	0
935	455	DONS / CC137	1.5	2	71.8	0.729	9.5	0
936	456	DONS / RPGF4	1.5	2	80.3	0.727	5.2	0
937	457	DONS / SPPL3	1.5	2	69.3	0.727	8.5	0
938	458	DONS / ENPP6	1.5	3	74.9	0.724	4.6	0
939	459	DONS / CCKN	1.5	3	72.4	0.718	7	0
940	460	DONS / ABCD4	1.5	2	73.2	0.708	8.3	0
941	461	DONS / MBD2	1.5	2	75.9	0.701	10.6	0
942	462	DONS / MSPD3	1.5	2	72.3	0.633	7.8	0
943	463	DONS / TRGV5	1.5	2	67.5	0.574	7.9	0
944	464	DONS / CY1	1.5	2	73.1	0.53	9.4	0
945	465	DONS / SNX27	1.5	2	69	0.527	7.3	0
946	466	DONS / KVD07	1.5	2	73.5	0.502	9.2	0
947	467	DONS / RGS8	1.5	2	64.8	0.476	6.1	0
948	468	DONS / T229A	1.5	2	70.9	0.441	5.1	0
949	469	DONS / VPS18	1.5	2	70.8	0.441	9.4	0
950	470	DONS / P2R3B	1.5	2	68	0.427	6.5	0
951	471	DONS / SOCS2	1.5	2	67.2	0.423	6.4	0
952	472	DONS / SPD2B	1.5	2	60.9	0.371	7.1	0
953	473	DONS / MED25	1.5	2	61.6	0.181	8.3	0
954	474	DONS / AGGF1	1.5	2	81.7	0.176	9.9	0
955	475	DONS / RIMB2	1.5	2	63.1	0.133	6.4	0
956	476	DONS / ERAP1	1.5	2	70.8	0.131	10.4	0
957	477	DONS / PTEN	1.5	2	77.1	0.108	7	0
958	478	DONS / LOX12	1.5	2	70	0.105	8	0
959	479	DONS / EKI1	1.5	3	70.8	0.081	11.1	0
960	480	DONS / DCAM	1.5	2	72.3	0.059	13.3	0
961	481	DONS / PAK1	1.5	2	70.8	0.058	8.5	0
962	482	DONS / TYB4Y	1.5	2	76.7	0.051	13.3	0
963	483	DONS / ESRP2	1.5	2	75.1	0.035	9.5	0
964	484	DONS / KAPCG	1.5	2	68.5	0.035	9.9	0
965	485	DONS / ITA1	1.5	2	71.7	0.034	6.1	0
966	486	DONS / KTBL1	1.5	2	71.4	0.034	9.2	0
967	487	DONS / MK08	1.5	2	68.2	0.033	7.8	0
968	488	DONS / KLDC3	1.5	2	71.1	0.031	7.3	0
969	489	DONS / BTBD3	1.5	2	70.1	0.031	9.1	0
970	490	DONS / CDX4	1.5	2	70.8	0.029	11.9	0
971	491	DONS / CLN5	1.5	2	70.5	0.028	6.7	0
972	492	DONS / SEBOX	1.5	2	82.1	0.026	14.1	0
973	493	DONS / KCC2G	1.5	2	69.5	0.023	10.9	0
974	494	DONS / DB126	1.5	3	67.5	0.021	14.2	0
975	495	DONS / LRC71	1.5	2	70.5	0.019	6.9	0
976	496	DONS / GPR6	1.5	2	71.1	0.019	14.5	0
977	497	DONS / MARCO	1.5	2	69.3	0.018	14.5	0
978	498	DONS / SBK2	1.4	2	78.9	0.742	3.7	0
979	499	DONS / RNPL1	1.4	3	86.4	0.742	4.4	0
980	500	DONS / PDE6C	1.4	2	82.5	0.742	4.9	0
981	501	DONS / C2C4A	1.4	3	72.7	0.742	5.1	0
982	502	DONS / FBXL2	1.4	2	80.5	0.742	5.7	0
983	503	DONS / TRDV2	1.4	3	78.3	0.742	7.2	0
984	504	DONS / TFCP2	1.4	2	79.7	0.742	8.5	0
985	505	DONS / HEAT9	1.4	2	77.1	0.742	8.6	0
986	506	DONS / LV316	1.4	2	79.1	0.742	9.7	0
987	507	DONS / STXB5	1.4	2	73.9	0.742	10.7	0
988	508	DONS / ITB3	1.4	2	76.6	0.742	10.9	0
989	509	DONS / CATIN	1.4	2	70.6	0.742	11	0
990	510	DONS / TDRD3	1.4	3	76.2	0.742	11.1	0
991	511	DONS / AGRL2	1.4	2	78.9	0.742	11.3	0
992	512	DONS / DDX52	1.4	2	72	0.742	11.4	0
993	513	DONS / CHIA	1.4	2	84.2	0.742	12.5	0
994	514	DONS / TERA	1.4	2	72.9	0.742	13.3	0
995	515	DONS / PRS38	1.4	2	74.1	0.741	5.3	0
996	516	DONS / WDFY1	1.4	2	71.6	0.741	7	0
997	517	DONS / TRI58	1.4	2	67.9	0.741	7.4	0
998	518	DONS / NT5D1	1.4	2	73.7	0.74	7.6	0
999	519	DONS / EFCB3	1.4	3	66	0.74	9.4	0
1000	520	DONS / WDR38	1.4	2	66.1	0.737	10.2	0
1001	521	DONS / GCP60	1.4	2	68.7	0.736	9.2	0
1002	522	DONS / ADA30	1.4	2	73.3	0.735	12.7	0
1003	523	DONS / S3TC2	1.4	2	68.2	0.734	8.5	0
1004	524	DONS / LRC34	1.4	2	79.1	0.729	4.5	0
1005	525	DONS / DRB3	1.4	2	73.2	0.729	6	0
1006	526	DONS / STAG3	1.4	2	75.7	0.726	5.9	0
1007	527	DONS / RORG	1.4	3	71.5	0.722	7.9	0
1008	528	DONS / TERF2	1.4	2	71.7	0.715	5.6	0
1009	529	DONS / FHI2A	1.4	2	71.7	0.699	7.7	0
1010	531	DONS / RN212	1.4	2	60.6	0.693	10.4	0
1011	532	DONS / LRRC9	1.4	2	74.7	0.669	5.6	0
1012	533	DONS / TM248	1.4	2	65.4	0.63	10.3	0
1013	534	DONS / REPS2	1.4	2	84.2	0.628	12.4	0
1014	535	DONS / INT9	1.4	2	76.1	0.513	7.9	0
1015	536	DONS / BBS12	1.4	2	79.1	0.494	6.1	0
1016	537	DONS / CAN7	1.4	2	78.8	0.425	4.9	0
1017	538	DONS / ZO3	1.4	2	66.1	0.282	7.7	0
1018	539	DONS / BCORL	1.4	2	62.2	0.235	6.6	0
1019	540	DONS / CSTP1	1.4	2	67.6	0.228	6.1	0
1020	541	DONS / SPERI	1.4	2	68.4	0.204	12	0
1021	542	DONS / DJB11	1.4	2	67.2	0.2	8.1	0
1022	543	DONS / NFAC3	1.4	2	79.2	0.196	10.9	0
1023	544	DONS / OFCC1	1.4	2	76.4	0.164	6.2	0
1024	545	DONS / RAD50	1.4	2	73	0.11	8.4	0
1025	546	DONS / MK10	1.4	2	67.9	0.089	7.5	0
1026	547	DONS / HCN3	1.4	3	68.7	0.084	13.5	0
1027	548	DONS / TM9S3	1.4	2	71.6	0.082	7.5	0
1028	549	DONS / PSG7	1.4	2	65.4	0.07	12.3	0
1029	551	DONS / UBP30	1.4	2	70.1	0.045	11.8	0
1030	552	DONS / F90AG	1.4	3	68.4	0.04	10.3	0
1031	553	DONS / GDS1	1.4	2	72.3	0.036	8	0
1032	554	DONS / CUZD1	1.4	2	68.3	0.031	9	0
1033	555	DONS / ARHG9	1.4	2	67.8	0.03	9.3	0
1034	556	DONS / KAIN	1.4	2	68	0.024	12.1	0
1035	557	DONS / ZDHC3	1.4	2	72.2	0.024	14.3	0
1036	558	DONS / P12L2	1.4	2	64.9	0.019	11.7	0
1037	559	DONS / CRLF3	1.4	2	75.8	0.019	14	0
1038	560	DONS / PRGC1	1.3	2	86.2	0.742	2.8	0
1039	561	DONS / FPR3	1.3	2	74.6	0.742	5.1	0
1040	562	DONS / C1TM	1.3	2	74.4	0.742	5.7	0
1041	563	DONS / CST9L	1.3	2	83.2	0.742	5.8	0
1042	564	DONS / CHRD	1.3	2	74	0.742	5.9	0
1043	565	DONS / SPON1	1.3	2	79.1	0.742	6.3	0
1044	566	DONS / KLK4	1.3	2	71.4	0.742	6.3	0
1045	567	DONS / GRWD1	1.3	2	75.5	0.742	6.5	0
1046	568	DONS / SPA6L	1.3	2	59.7	0.742	8.8	0
1047	569	DONS / MIEAP	1.3	2	74.1	0.742	12.6	0
1048	570	DONS / MMP11	1.3	2	73.2	0.742	12.9	0
1049	571	DONS / PGAP3	1.3	2	72.5	0.741	5	0
1050	572	DONS / POLS2	1.3	2	75.3	0.741	7.1	0
1051	573	DONS / RL3R1	1.3	2	64.6	0.741	7.7	0
1052	574	DONS / ZFX	1.3	2	71.6	0.741	10.2	0
1053	575	DONS / ZBT37	1.3	2	74	0.741	10.7	0
1054	576	DONS / AGRA2	1.3	2	72.3	0.741	10.8	0
1055	579	DONS / ZFY	1.3	2	70.1	0.734	13.7	0
1056	580	DONS / EYA3	1.3	2	72.4	0.733	7.1	0
1057	581	DONS / RAVR2	1.3	2	72.1	0.731	9.5	0
1058	582	DONS / SPRE1	1.3	2	77	0.717	9.2	0
1059	583	DONS / EFCB7	1.3	2	70.1	0.716	4.6	0
1060	584	DONS / ASH2L	1.3	2	72.8	0.705	12.7	0
1061	585	DONS / DSC3	1.3	2	70.1	0.688	9.1	0
1062	586	DONS / ANM1	1.3	2	76.3	0.583	9.3	0
1063	587	DONS / FSTL1	1.3	3	79.2	0.32	13.5	0
1064	588	DONS / YAE1	1.3	2	69.9	0.267	13.9	0
1065	589	DONS / S35F6	1.3	2	75.4	0.241	5.8	0
1066	590	DONS / HXD1	1.3	2	73.3	0.193	10.5	0
1067	591	DONS / PAPS2	1.3	2	73.7	0.158	11.9	0
1068	592	DONS / SNX6	1.3	2	70.5	0.122	8.1	0
1069	593	DONS / AKNA	1.3	2	70.8	0.093	3.8	0
1070	594	DONS / NPY2R	1.3	2	66.9	0.042	10.2	0
1071	595	DONS / CAN5	1.3	2	61.7	0.042	10.3	0
1072	596	DONS / ODBA	1.3	2	78	0.035	8.6	0
1073	597	DONS / ASPG	1.3	2	81	0.027	13.6	0
1074	598	DONS / TLR5	1.3	2	72.8	0.022	8.3	0
1075	599	DONS / NSG2	1.3	2	70.6	0.02	14.7	0
1076	600	DONS / PRKRA	1.3	2	74	0.018	15	0
1077	601	DONS / CB078	1.2	2	82.7	0.742	3.2	0
1078	602	DONS / PKP4	1.2	2	76.7	0.742	4.6	0
1079	603	DONS / MYLK2	1.2	2	72.5	0.742	5.4	0
1080	604	DONS / SEM4G	1.2	2	70.2	0.742	5.7	0
1081	605	DONS / SRCRM	1.2	2	70.9	0.742	6.7	0
1082	606	DONS / HSF2B	1.2	2	72.8	0.742	6.7	0
1083	607	DONS / PKHG2	1.2	2	65.8	0.742	7.3	0
1084	609	DONS / TRGV3	1.2	2	67.3	0.742	7.9	0
1085	610	DONS / IASPP	1.2	2	73.6	0.742	8.5	0
1086	611	DONS / CUX2	1.2	2	80	0.742	9.8	0
1087	612	DONS / NSMA	1.2	2	74.9	0.742	12	0
1088	613	DONS / RIM3C	1.2	3	76.5	0.742	14	0
1089	614	DONS / SYIM	1.2	2	77.3	0.741	4.8	0
1090	615	DONS / KLH14	1.2	2	76.3	0.741	5.2	0
1091	616	DONS / KBRS2	1.2	3	84.6	0.74	6.2	0
1092	617	DONS / KBRS1	1.2	3	83.7	0.74	8.5	0
1093	618	DONS / KCC1G	1.2	2	72.2	0.74	8.5	0
1094	619	DONS / CCNG2	1.2	2	75.9	0.739	5.8	0
1095	620	DONS / TIGIT	1.2	2	77.9	0.739	11.9	0
1096	621	DONS / PTGDS	1.2	2	65.1	0.738	6.6	0
1097	622	DONS / UTP15	1.2	2	74.8	0.738	8.1	0
1098	623	DONS / I17EL	1.2	2	81.5	0.737	5.8	0
1099	624	DONS / CD28	1.2	2	65.9	0.729	13.2	0
1100	626	DONS / T161A	1.2	2	68.4	0.719	9	0
1101	627	DONS / TGFI1	1.2	2	64.3	0.713	7.6	0
1102	628	DONS / DPH1	1.2	2	80.9	0.7	7.6	0
1103	629	DONS / RASF8	1.2	3	70.9	0.698	13.8	0
1104	630	DONS / DKK4	1.2	3	72.3	0.692	11	0
1105	632	DONS / CC14A	1.2	2	72.5	0.671	8.2	0
1106	633	DONS / P4HA3	1.2	2	71.4	0.669	7.8	0
1107	634	DONS / UCMA	1.2	2	73.4	0.667	14	0
1108	635	DONS / ZFP30	1.2	2	74.6	0.64	14	0
1109	636	DONS / LRC46	1.2	2	66.1	0.58	12.4	0
1110	637	DONS / LRC33	1.2	2	71.8	0.553	7.4	0
1111	638	DONS / ARAP2	1.2	2	80.8	0.546	10.2	0
1112	639	DONS / CDCP2	1.2	2	76.4	0.529	8.4	0
1113	640	DONS / WRP73	1.2	2	69.3	0.528	8.8	0
1114	642	DONS / VPS54	1.2	2	74.1	0.456	7.5	0
1115	643	DONS / CAN10	1.2	2	68	0.427	9.9	0
1116	644	DONS / TMPS2	1.2	2	70.8	0.371	6.8	0
1117	645	DONS / TEX10	1.2	2	70.4	0.285	6	0
1118	646	DONS / PMGT1	1.2	2	72	0.275	12.2	0
1119	647	DONS / DJC14	1.2	2	66.6	0.269	8.6	0
1120	648	DONS / COLL1	1.2	2	66.4	0.173	13	0
1121	649	DONS / TLR6	1.2	2	62.7	0.162	10.4	0
1122	650	DONS / PLAT5	1.2	2	71.2	0.152	8.7	0
1123	651	DONS / IPIL2	1.2	2	68.4	0.11	12.9	0
1124	652	DONS / RTP2	1.2	2	70.6	0.086	12.2	0
1125	653	DONS / LRC55	1.2	2	70.3	0.075	14.5	0
1126	654	DONS / ACS2A	1.2	2	77.7	0.071	7.4	0
1127	655	DONS / LZTL1	1.2	2	66	0.058	10.8	0
1128	656	DONS / LIPM	1.2	2	62.3	0.047	10.1	0
1129	657	DONS / RIM3B	1.2	2	79.6	0.033	14.6	0
1130	658	DONS / REP15	1.2	2	62.1	0.028	12.5	0
1131	659	DONS / SNPH	1.2	2	76.3	0.028	14.8	0
1132	660	DONS / UBP12	1.2	2	77.1	0.027	14.5	0
1133	661	DONS / BPIFC	1.2	2	58.2	0.026	9.8	0
1134	662	DONS / DCP2	1.2	2	81.6	0.024	14.2	0
1135	663	DONS / F118A	1.2	2	74.4	0.024	14.5	0
1136	664	DONS / AGRE2	1.2	2	66.8	0.023	7.3	0
1137	665	DONS / F90AM	1.2	3	67	0.021	12.6	0
1138	666	DONS / ING1	1.2	2	77.7	0.02	14.6	0
1139	667	DONS / IFT43	1.2	2	77.2	0.02	14.7	0
1140	668	DONS / SIPA1	1.2	2	69	0.019	8.3	0
1141	669	DONS / ZNRF3	1.2	2	71.3	0.019	13.6	0
1142	670	DONS / KCTD1	1.2	2	70.2	0.019	14.1	0
1143	671	DONS / RAB4B	1.2	2	78.8	0.019	14.8	0
1144	672	DONS / EVPLL	1.2	2	80.5	0.019	14.9	0
1145	673	DONS / GDAH	1.2	2	74.7	0.018	15	0
1146	674	DONS / CNIH1	1.2	2	67.7	0.018	15	0
1147	675	DONS / ANR28	1.1	2	77.8	0.742	4.3	0
1148	676	DONS / RPA49	1.1	2	78.4	0.742	5.6	0
1149	677	DONS / CF206	1.1	2	69.8	0.742	6.1	0
1150	678	DONS / NPC1	1.1	2	72.1	0.742	8.3	0
1151	680	DONS / RN186	1.1	2	72.5	0.742	9.3	0
1152	681	DONS / LMTK3	1.1	2	75.9	0.742	9.5	0
1153	682	DONS / VWC2L	1.1	2	73.8	0.742	9.5	0
1154	683	DONS / HERC6	1.1	2	72.3	0.742	11	0
1155	684	DONS / ARSI	1.1	2	74.7	0.742	11.3	0
1156	685	DONS / PARP4	1.1	2	73	0.742	11.4	0
1157	686	DONS / HNRC1	1.1	2	85.9	0.742	12.4	0
1158	687	DONS / BY55	1.1	2	69.4	0.742	13.4	0
1159	688	DONS / MON1B	1.1	2	73.2	0.742	13.9	0
1160	689	DONS / LRRK1	1.1	2	65.7	0.742	13.9	0
1161	690	DONS / FA13C	1.1	2	87.5	0.741	3.2	0
1162	691	DONS / TRGV4	1.1	2	72.6	0.741	6.2	0
1163	692	DONS / AKA11	1.1	2	67.5	0.741	12.6	0
1164	693	DONS / PLS5	1.1	2	74.1	0.74	7.8	0
1165	694	DONS / DNAI7	1.1	2	73.3	0.739	8.4	0
1166	695	DONS / RNF34	1.1	3	86.4	0.739	12.8	0
1167	696	DONS / MTP	1.1	2	74.5	0.738	13.9	0
1168	697	DONS / OCEL1	1.1	2	77	0.737	5.1	0
1169	698	DONS / DOK5	1.1	2	73.4	0.737	7.8	0
1170	699	DONS / PHLD	1.1	2	80.2	0.734	5	0
1171	700	DONS / P52K	1.1	2	71.1	0.733	5.9	0
1172	701	DONS / HXA11	1.1	2	72.9	0.733	12.7	0
1173	702	DONS / GSH1	1.1	2	75.3	0.73	6	0
1174	703	DONS / CASL	1.1	2	68.9	0.73	8.8	0
1175	704	DONS / FOLR1	1.1	2	72.7	0.729	7.6	0
1176	705	DONS / FMOD	1.1	3	74.8	0.713	7.2	0
1177	706	DONS / ZMAT1	1.1	2	76.3	0.698	8.5	0
1178	707	DONS / NT5D2	1.1	2	73.5	0.694	9.4	0
1179	708	DONS / S6A18	1.1	2	81.5	0.687	8.1	0
1180	709	DONS / EHMT1	1.1	2	83.6	0.674	11.3	0
1181	710	DONS / ANR45	1.1	2	69.1	0.614	6.4	0
1182	711	DONS / PCDG6	1.1	2	63.1	0.591	9.7	0
1183	712	DONS / TUT7	1.1	2	75	0.552	7.3	0
1184	713	DONS / P3H1	1.1	2	71.4	0.493	11.1	0
1185	714	DONS / WDR82	1.1	2	70.5	0.422	11	0
1186	715	DONS / AEBP1	1.1	2	73	0.279	14.3	0
1187	716	DONS / DCP1A	1.1	2	65.8	0.171	5	0
1188	717	DONS / GKAP1	1.1	2	77.1	0.134	12.6	0
1189	718	DONS / PDK1L	1.1	2	62.8	0.124	8.4	0
1190	719	DONS / TMED5	1.1	2	70.9	0.123	14.6	0
1191	720	DONS / RIM3A	1.1	2	80.6	0.113	14.4	0
1192	721	DONS / TM232	1.1	2	63.2	0.095	9.8	0
1193	722	DONS / CSTF3	1.1	2	72.7	0.089	11.7	0
1194	723	DONS / S22AK	1.1	2	59.8	0.074	11.3	0
1195	724	DONS / SIGIR	1.1	2	68.5	0.064	12.6	0
1196	726	DONS / UB2E2	1.1	2	64.4	0.054	12.9	0
1197	727	DONS / SC24A	1.1	2	70.2	0.048	12.2	0
1198	728	DONS / PCDG4	1.1	2	62.3	0.045	10.6	0
1199	729	DONS / F90AN	1.1	2	68.3	0.04	10.2	0
1200	730	DONS / ING3	1.1	2	68.8	0.035	7.7	0
1201	731	DONS / BSCL2	1.1	2	75.7	0.031	14.1	0
1202	732	DONS / TRI69	1.1	2	69.3	0.021	11.5	0
1203	733	DONS / DB115	1.1	2	70.2	0.021	14.2	0
1204	734	DONS / ALLC	1.1	2	67.5	0.02	8.6	0
1205	735	DONS / SPE39	1.1	2	71.3	0.02	11.4	0
1206	736	DONS / CSN7B	1.1	2	84.6	0.019	14.5	0
1207	737	DONS / BORC5	1.1	2	70.1	0.019	14.6	0
1208	738	DONS / NUP58	1.1	2	69.2	0.019	14.6	0
1209	739	DONS / BI2L2	1.1	2	79.8	0.019	14.8	0
1210	740	DONS / TIM9	1.1	2	73.7	0.019	14.9	0
1211	741	DONS / SMG9	1.1	2	68.6	0.019	14.9	0
1212	742	DONS / SAP18	1	1	90.8	0.742	2.1	0
1213	743	DONS / SREC2	1	1	91.9	0.742	2.1	0
1214	744	DONS / FUT4	1	1	90.5	0.742	2.1	0
1215	745	DONS / ZN681	1	1	86.3	0.742	2.4	0
1216	746	DONS / ZN624	1	1	87	0.742	2.4	0
1217	747	DONS / ENTP6	1	2	85.4	0.742	2.5	0
1218	748	DONS / ZNF92	1	1	86.1	0.742	2.5	0
1219	749	DONS / ZN273	1	1	85.6	0.742	2.7	0
1220	750	DONS / ZN595	1	1	84.4	0.742	2.7	0
1221	751	DONS / Z705G	1	1	84.5	0.742	2.8	0
1222	752	DONS / TREA	1	1	85.8	0.742	2.8	0
1223	753	DONS / ZNF85	1	1	86.8	0.742	2.8	0
1224	754	DONS / ZNF43	1	1	84.3	0.742	2.8	0
1225	755	DONS / LEG1H	1	1	78.9	0.742	2.8	0
1226	756	DONS / ZN317	1	1	86.3	0.742	2.8	0
1227	757	DONS / ZN729	1	1	82.3	0.742	2.8	0
1228	758	DONS / ZNF90	1	1	85.2	0.742	2.9	0
1229	759	DONS / VTM2B	1	1	85.5	0.742	2.9	0
1230	760	DONS / ZN724	1	1	84.7	0.742	2.9	0
1231	761	DONS / ZN429	1	1	85.6	0.742	3	0
1232	762	DONS / ZN160	1	1	83.1	0.742	3	0
1233	763	DONS / ZNF91	1	1	81.1	0.742	3	0
1234	764	DONS / ZN630	1	1	85.2	0.742	3	0
1235	765	DONS / ZN728	1	1	85	0.742	3.1	0
1236	766	DONS / ZN850	1	1	83.2	0.742	3.1	0
1237	767	DONS / KLRG1	1	1	66.6	0.742	3.1	0
1238	768	DONS / F151A	1	1	82.3	0.742	3.1	0
1239	769	DONS / ZN565	1	1	84.2	0.742	3.2	0
1240	770	DONS / ZN573	1	1	83.9	0.742	3.3	0
1241	771	DONS / ZN544	1	1	80.9	0.742	3.3	0
1242	772	DONS / LINES	1	1	61.1	0.742	3.3	0
1243	773	DONS / ZNF93	1	1	83.5	0.742	3.4	0
1244	774	DONS / AGRG1	1	1	81.4	0.742	3.5	0
1245	775	DONS / ZN184	1	1	83	0.742	3.6	0
1246	776	DONS / ZNF99	1	1	81.9	0.742	3.6	0
1247	777	DONS / SRS12	1	1	85.9	0.742	3.6	0
1248	778	DONS / ZN441	1	1	80.8	0.742	3.6	0
1249	779	DONS / ARK72	1	1	88.6	0.742	3.6	0
1250	780	DONS / IGLC1	1	1	86.9	0.742	3.7	0
1251	781	DONS / ZN253	1	1	84.1	0.742	3.7	0
1252	782	DONS / ZN100	1	1	83.6	0.742	3.7	0
1253	783	DONS / ZN283	1	1	80.3	0.742	3.7	0
1254	784	DONS / HXC11	1	1	83.8	0.742	3.8	0
1255	785	DONS / ZN251	1	1	85.1	0.742	3.8	0
1256	786	DONS / AXIN2	1	1	85.2	0.742	3.8	0
1257	787	DONS / CCD15	1	1	78.1	0.742	3.8	0
1258	788	DONS / ZNF30	1	1	85.1	0.742	3.9	0
1259	789	DONS / ZN726	1	1	83.4	0.742	3.9	0
1260	790	DONS / ZN845	1	1	80.3	0.742	3.9	0
1261	791	DONS / CRIS2	1	1	76	0.742	3.9	0
1262	792	DONS / ZMYM5	1	1	79.9	0.742	3.9	0
1263	793	DONS / CLM9	1	1	83.8	0.742	3.9	0
1264	794	DONS / ZN737	1	1	84	0.742	3.9	0
1265	795	DONS / ZN626	1	1	84.1	0.742	4	0
1266	796	DONS / ZN534	1	1	81.6	0.742	4	0
1267	797	DONS / AXIN1	1	1	86.1	0.742	4	0
1268	798	DONS / PRS56	1	1	74.8	0.742	4	0
1269	799	DONS / IPO4	1	1	75.5	0.742	4	0
1270	800	DONS / EZRI	1	1	85.2	0.742	4.1	0
1271	801	DONS / Z780B	1	1	83.8	0.742	4.1	0
1272	802	DONS / HLAF	1	1	77.9	0.742	4.1	0
1273	803	DONS / ZN268	1	1	83.2	0.742	4.1	0
1274	804	DONS / PTGIS	1	1	81.4	0.742	4.1	0
1275	805	DONS / PEBB	1	1	82.2	0.742	4.2	0
1276	806	DONS / ESF1	1	1	77.6	0.742	4.2	0
1277	807	DONS / ZN528	1	1	81.8	0.742	4.2	0
1278	808	DONS / ZN208	1	1	81.1	0.742	4.2	0
1279	809	DONS / TECT3	1	1	85.3	0.742	4.2	0
1280	810	DONS / FA78A	1	1	82.4	0.742	4.2	0
1281	811	DONS / FHI1B	1	1	78.2	0.742	4.2	0
1282	813	DONS / ZN257	1	1	82.7	0.742	4.3	0
1283	814	DONS / MA13P	1	1	70.6	0.742	4.3	0
1284	815	DONS / MTG16	1	1	77.3	0.742	4.3	0
1285	816	DONS / ZN723	1	1	82.2	0.742	4.3	0
1286	817	DONS / RN223	1	1	82	0.742	4.3	0
1287	818	DONS / ZN805	1	1	84.8	0.742	4.4	0
1288	819	DONS / ZMY12	1	1	78.6	0.742	4.4	0
1289	820	DONS / PRIC1	1	1	77.3	0.742	4.4	0
1290	821	DONS / PVRIG	1	1	82.8	0.742	4.4	0
1291	822	DONS / MBOA7	1	1	77.3	0.742	4.4	0
1292	823	DONS / MFSD1	1	1	75.3	0.742	4.4	0
1293	824	DONS / PI15	1	1	83.1	0.742	4.4	0
1294	825	DONS / ZN607	1	1	81.5	0.742	4.4	0
1295	826	DONS / PX11C	1	1	73.3	0.742	4.4	0
1296	827	DONS / ALKB4	1	1	85.8	0.742	4.5	0
1297	828	DONS / ZN431	1	1	80.4	0.742	4.5	0
1298	829	DONS / ZN790	1	1	79	0.742	4.5	0
1299	830	DONS / TNFL4	1	1	84.4	0.742	4.6	0
1300	831	DONS / ZN347	1	1	80.8	0.742	4.6	0
1301	832	DONS / CPSF5	1	1	88	0.742	4.6	0
1302	833	DONS / ZN454	1	1	82.2	0.742	4.6	0
1303	834	DONS / SRSF1	1	1	84.7	0.742	4.6	0
1304	835	DONS / FANCC	1	1	80.2	0.742	4.6	0
1305	836	DONS / ZN599	1	1	82.7	0.742	4.6	0
1306	837	DONS / GPSM1	1	1	74.6	0.742	4.6	0
1307	838	DONS / CAH8	1	1	82.5	0.742	4.6	0
1308	839	DONS / HDC	1	1	82	0.742	4.7	0
1309	840	DONS / ZN543	1	1	82.6	0.742	4.7	0
1310	841	DONS / ZN605	1	1	80.5	0.742	4.7	0
1311	842	DONS / PADI1	1	1	78.9	0.742	4.7	0
1312	843	DONS / ZN679	1	1	82.4	0.742	4.7	0
1313	844	DONS / PO4F1	1	1	85.6	0.742	4.8	0
1314	845	DONS / ZN735	1	1	83	0.742	4.8	0
1315	846	DONS / TNR14	1	1	84.9	0.742	4.8	0
1316	847	DONS / SKDA1	1	1	78.7	0.742	4.8	0
1317	848	DONS / GRHL1	1	1	81.8	0.742	4.8	0
1318	849	DONS / Z585B	1	1	79.6	0.742	4.8	0
1319	850	DONS / MEN1	1	1	85.6	0.742	4.9	0
1320	851	DONS / CAMP3	1	1	80.6	0.742	4.9	0
1321	852	DONS / SNX20	1	1	84.8	0.742	4.9	0
1322	853	DONS / Z587B	1	1	78.2	0.742	4.9	0
1323	854	DONS / Z354A	1	1	84.6	0.742	5	0
1324	855	DONS / TDR10	1	1	73.9	0.742	5	0
1325	856	DONS / SRP72	1	1	83	0.742	5	0
1326	857	DONS / ZN462	1	1	73.9	0.742	5	0
1327	858	DONS / ZNF28	1	1	81.4	0.742	5	0
1328	859	DONS / IMA4	1	1	80.9	0.742	5	0
1329	860	DONS / DHX37	1	1	74.8	0.742	5.1	0
1330	861	DONS / ZN551	1	1	82	0.742	5.1	0
1331	862	DONS / TES	1	1	76.5	0.742	5.1	0
1332	864	DONS / ZN701	1	1	81	0.742	5.2	0
1333	865	DONS / SRPK2	1	1	75.7	0.742	5.2	0
1334	866	DONS / ZN888	1	1	79.5	0.742	5.3	0
1335	867	DONS / OMGP	1	1	77.7	0.742	5.3	0
1336	868	DONS / CER1	1	1	80.3	0.742	5.3	0
1337	869	DONS / TOIP2	1	1	75.3	0.742	5.3	0
1338	870	DONS / MS3L2	1	1	74.5	0.742	5.4	0
1339	871	DONS / ZN749	1	1	79.7	0.742	5.4	0
1340	872	DONS / ANS1B	1	1	79.5	0.742	5.4	0
1341	874	DONS / ZN471	1	1	84.4	0.742	5.5	0
1342	875	DONS / RNF6	1	1	76.1	0.742	5.5	0
1343	876	DONS / ZN761	1	1	79	0.742	5.5	0
1344	877	DONS / GRB10	1	1	63.8	0.742	5.5	0
1345	878	DONS / P23D1	1	1	73.2	0.742	5.5	0
1346	879	DONS / SPI2B	1	1	73.8	0.742	5.5	0
1347	880	DONS / EVC	1	1	79.6	0.742	5.5	0
1348	881	DONS / KLK3	1	1	75.7	0.742	5.5	0
1349	882	DONS / CXB6	1	1	82.8	0.742	5.5	0
1350	883	DONS / ZN33A	1	1	81.6	0.742	5.6	0
1351	884	DONS / IFNL4	1	1	83.5	0.742	5.6	0
1352	885	DONS / TUSC2	1	2	81.5	0.742	5.6	0
1353	887	DONS / BRNP2	1	1	75.8	0.742	5.6	0
1354	889	DONS / OX2G	1	1	85.6	0.742	5.7	0
1355	890	DONS / CATL2	1	1	83.4	0.742	5.7	0
1356	891	DONS / UB2G2	1	1	70.2	0.742	5.7	0
1357	892	DONS / AGRL4	1	2	68.5	0.742	5.7	0
1358	893	DONS / ZN816	1	1	80.1	0.742	5.7	0
1359	894	DONS / NBPF6	1	1	71.4	0.742	5.8	0
1360	895	DONS / ZN470	1	1	83.6	0.742	5.8	0
1361	896	DONS / ZNF57	1	1	78.4	0.742	5.8	0
1362	897	DONS / ZN287	1	1	78.8	0.742	5.8	0
1363	898	DONS / TGM3L	1	1	76	0.742	5.8	0
1364	899	DONS / IGFR1	1	1	72.3	0.742	5.8	0
1365	900	DONS / FIBIN	1	1	69.6	0.742	5.8	0
1366	901	DONS / CAN8	1	1	72.7	0.742	5.8	0
1367	902	DONS / HYALP	1	1	83.4	0.742	5.8	0
1368	903	DONS / ZN589	1	1	78.4	0.742	5.8	0
1369	904	DONS / FKBP7	1	1	64.5	0.742	5.8	0
1370	905	DONS / ZN540	1	1	84.8	0.742	5.8	0
1371	906	DONS / BDP1	1	1	78.1	0.742	5.9	0
1372	907	DONS / ZN674	1	1	79	0.742	5.9	0
1373	908	DONS / ZN430	1	1	80.7	0.742	5.9	0
1374	909	DONS / 3BP2	1	1	85.1	0.742	6	0
1375	910	DONS / ZN799	1	1	77.2	0.742	6	0
1376	911	DONS / ZN426	1	1	81.3	0.742	6	0
1377	912	DONS / RSPH9	1	1	81.5	0.742	6	0
1378	913	DONS / RBAK	1	1	81.3	0.742	6.1	0
1379	914	DONS / ZN235	1	1	80.9	0.742	6.1	0
1380	915	DONS / GLT16	1	1	84.8	0.742	6.1	0
1381	916	DONS / ARRB2	1	1	80.1	0.742	6.1	0
1382	917	DONS / NUB1	1	1	68.3	0.742	6.1	0
1383	918	DONS / UBE2O	1	1	69.9	0.742	6.1	0
1384	919	DONS / TUTLA	1	1	80.3	0.742	6.2	0
1385	920	DONS / UBL7	1	1	67.6	0.742	6.2	0
1386	921	DONS / AVR2B	1	1	77.4	0.742	6.2	0
1387	922	DONS / GSG1L	1	1	80.6	0.742	6.2	0
1388	923	DONS / UBE2N	1	1	75.3	0.742	6.2	0
1389	924	DONS / ZN420	1	1	79.9	0.742	6.2	0
1390	925	DONS / TNR18	1	1	77.4	0.742	6.2	0
1391	926	DONS / ARSH	1	1	74.7	0.742	6.3	0
1392	927	DONS / NID2	1	1	75.5	0.742	6.3	0
1393	928	DONS / PROK2	1	1	79.4	0.742	6.3	0
1394	929	DONS / GON7	1	1	80.5	0.742	6.3	0
1395	930	DONS / ZN778	1	1	78.6	0.742	6.3	0
1396	931	DONS / KBP	1	1	69	0.742	6.3	0
1397	932	DONS / SUCO	1	1	81	0.742	6.3	0
1398	933	DONS / ZN334	1	1	78.9	0.742	6.3	0
1399	934	DONS / SRSF3	1	1	84.1	0.742	6.3	0
1400	935	DONS / RN222	1	1	78.2	0.742	6.4	0
1401	936	DONS / PCDB1	1	1	72.6	0.742	6.4	0
1402	937	DONS / RPAP1	1	2	72.1	0.742	6.4	0
1403	938	DONS / PMEL	1	1	71.1	0.742	6.5	0
1404	939	DONS / CHAD	1	1	82.9	0.742	6.6	0
1405	940	DONS / PARPT	1	1	83	0.742	6.6	0
1406	941	DONS / CO5A3	1	1	74.6	0.742	6.7	0
1407	942	DONS / TOR2X	1	1	74.9	0.742	6.7	0
1408	943	DONS / HDA10	1	1	76.1	0.742	6.7	0
1409	944	DONS / ZN226	1	1	77.8	0.742	6.7	0
1410	945	DONS / SIAH3	1	1	71.8	0.742	6.8	0
1411	946	DONS / ZN677	1	1	78.5	0.742	6.8	0
1412	948	DONS / TRI42	1	1	85.5	0.742	6.8	0
1413	949	DONS / GNPAT	1	1	76.6	0.742	6.8	0
1414	950	DONS / RNF12	1	1	77.4	0.742	6.9	0
1415	951	DONS / ELP5	1	1	77.1	0.742	6.9	0
1416	952	DONS / 2ABA	1	1	80.1	0.742	6.9	0
1417	953	DONS / ZN37A	1	1	80.7	0.742	6.9	0
1418	954	DONS / LHPL7	1	1	67.6	0.742	6.9	0
1419	955	DONS / GPT2L	1	1	75.7	0.742	6.9	0
1420	956	DONS / ZN564	1	1	79.7	0.742	6.9	0
1421	957	DONS / CR2	1	1	77.6	0.742	6.9	0
1422	958	DONS / PRPH2	1	1	77.7	0.742	7	0
1423	959	DONS / ZN264	1	1	80.6	0.742	7	0
1424	960	DONS / CEA16	1	1	66.5	0.742	7.1	0
1425	961	DONS / DDX51	1	1	74.8	0.742	7.1	0
1426	962	DONS / AEDO	1	1	68.9	0.742	7.1	0
1427	963	DONS / PKHM3	1	1	69.3	0.742	7.1	0
1428	964	DONS / CLCN7	1	1	74.1	0.742	7.2	0
1429	965	DONS / MARC2	1	1	86.4	0.742	7.2	0
1430	966	DONS / LANC3	1	1	73.6	0.742	7.3	0
1431	967	DONS / 2ABD	1	1	80.8	0.742	7.3	0
1432	968	DONS / DHX30	1	1	70.6	0.742	7.3	0
1433	969	DONS / AASS	1	1	76.9	0.742	7.3	0
1434	970	DONS / LRC56	1	1	75.1	0.742	7.3	0
1435	971	DONS / ZN559	1	1	81.7	0.742	7.3	0
1436	972	DONS / DGKQ	1	1	71.7	0.742	7.3	0
1437	973	DONS / PPM1D	1	1	80.9	0.742	7.4	0
1438	974	DONS / ZN197	1	1	74.2	0.742	7.4	0
1439	975	DONS / RS28	1	1	86.6	0.742	7.4	0
1440	976	DONS / RM17	1	1	80.5	0.742	7.5	0
1441	977	DONS / FKBP8	1	1	81.6	0.742	7.5	0
1442	978	DONS / IZUM4	1	1	75.8	0.742	7.5	0
1443	979	DONS / ZN460	1	1	81.6	0.742	7.5	0
1444	980	DONS / LRIT1	1	1	67.6	0.742	7.6	0
1445	981	DONS / ZF69B	1	1	80.6	0.742	7.6	0
1446	982	DONS / ZN568	1	1	81	0.742	7.6	0
1447	983	DONS / TTC12	1	1	70.3	0.742	7.6	0
1448	984	DONS / MSD5	1	1	68.1	0.742	7.7	0
1449	985	DONS / CMTR2	1	1	71.4	0.742	7.7	0
1450	986	DONS / CFA69	1	1	73.4	0.742	7.7	0
1451	987	DONS / ASAP2	1	1	79	0.742	7.7	0
1452	988	DONS / FBLN3	1	1	85.9	0.742	7.7	0
1453	989	DONS / FR8P1	1	1	70.4	0.742	7.8	0
1454	990	DONS / GAPR1	1	1	72.8	0.742	7.8	0
1455	991	DONS / ENPP5	1	1	80.2	0.742	7.8	0
1456	992	DONS / AHR	1	1	69.7	0.742	7.8	0
1457	993	DONS / 2ABB	1	1	80.1	0.742	7.8	0
1458	994	DONS / TREM2	1	1	77.5	0.742	7.9	0
1459	995	DONS / ZN442	1	1	75.4	0.742	8	0
1460	996	DONS / CA109	1	1	78.8	0.742	8	0
1461	997	DONS / MYPT2	1	1	82.5	0.742	8.1	0
1462	998	DONS / ACL7B	1	1	77	0.742	8.1	0
1463	999	DONS / PRS45	1	1	76.4	0.742	8.1	0
1464	1000	DONS / SC22C	1	1	60.5	0.742	8.2	0
1465	1001	DONS / SNX21	1	1	81.9	0.742	8.2	0
1466	1002	DONS / STAU2	1	1	85.2	0.742	8.2	0
1467	1003	DONS / PSMD5	1	1	75	0.742	8.2	0
1468	1004	DONS / DZIP3	1	1	71.6	0.742	8.2	0
1469	1005	DONS / RAP2A	1	1	86.5	0.742	8.3	0
1470	1006	DONS / COLA1	1	1	75.6	0.742	8.3	0
1471	1007	DONS / STK25	1	1	69.4	0.742	8.4	0
1472	1008	DONS / PO4F2	1	1	82.7	0.742	8.4	0
1473	1009	DONS / PMS1	1	1	61.9	0.742	8.4	0
1474	1010	DONS / APLP2	1	1	74.9	0.742	8.4	0
1475	1011	DONS / ARRB1	1	2	78.1	0.742	8.5	0
1476	1012	DONS / NCTR1	1	1	84.9	0.742	8.5	0
1477	1013	DONS / ACHG	1	1	73	0.742	8.6	0
1478	1014	DONS / NLRP9	1	1	71.8	0.742	8.6	0
1479	1015	DONS / PTBP1	1	1	82.6	0.742	8.7	0
1480	1016	DONS / SIR1	1	1	65.5	0.742	8.7	0
1481	1017	DONS / MRO2B	1	1	79.9	0.742	8.8	0
1482	1018	DONS / SCNNA	1	1	73.3	0.742	9	0
1483	1020	DONS / ZNF98	1	1	78.6	0.742	9	0
1484	1021	DONS / PRD13	1	1	73.7	0.742	9	0
1485	1022	DONS / FNBP1	1	1	80.1	0.742	9.1	0
1486	1023	DONS / TSP2	1	1	77.5	0.742	9.1	0
1487	1024	DONS / WDR91	1	1	73.5	0.742	9.1	0
1488	1025	DONS / IMP4	1	1	76.5	0.742	9.2	0
1489	1026	DONS / ZN596	1	1	77.3	0.742	9.2	0
1490	1027	DONS / RAP2B	1	1	85.5	0.742	9.3	0
1491	1028	DONS / SEM1	1	1	74.3	0.742	9.3	0
1492	1029	DONS / NECT3	1	1	80.7	0.742	9.3	0
1493	1030	DONS / ZN343	1	1	76.4	0.742	9.3	0
1494	1031	DONS / AIDA	1	1	77.8	0.742	9.4	0
1495	1032	DONS / SC22A	1	1	77.5	0.742	9.4	0
1496	1033	DONS / ZN709	1	1	76.6	0.742	9.4	0
1497	1034	DONS / TM102	1	1	76.1	0.742	9.5	0
1498	1035	DONS / SPAT6	1	1	65.7	0.742	9.6	0
1499	1036	DONS / ZN830	1	1	74.4	0.742	9.6	0
1500	1037	DONS / TM216	1	1	78.6	0.742	9.6	0
1501	1038	DONS / ZN865	1	1	69	0.742	9.7	0
1502	1039	DONS / ZN75C	1	1	72.2	0.742	9.8	0
1503	1040	DONS / KREM2	1	1	73.7	0.742	9.9	0
1504	1041	DONS / FREM3	1	1	65.4	0.742	10.1	0
1505	1042	DONS / SPRY4	1	1	77.7	0.742	10.1	0
1506	1043	DONS / ZN658	1	1	75.7	0.742	10.2	0
1507	1044	DONS / GA45G	1	1	76.4	0.742	10.2	0
1508	1045	DONS / TLL1	1	1	63	0.742	10.3	0
1509	1046	DONS / ATS13	1	1	72.5	0.742	10.3	0
1510	1047	DONS / PTBP2	1	1	82.4	0.742	10.4	0
1511	1048	DONS / PXDC2	1	1	72.7	0.742	10.5	0
1512	1049	DONS / IFIT2	1	1	76.1	0.742	10.5	0
1513	1050	DONS / RPAB2	1	2	74.5	0.742	10.5	0
1514	1051	DONS / O51B2	1	1	77	0.742	10.5	0
1515	1052	DONS / SKAP1	1	1	75.7	0.742	10.5	0
1516	1053	DONS / ZN337	1	1	75.6	0.742	10.5	0
1517	1054	DONS / SNX13	1	1	68.4	0.742	10.5	0
1518	1055	DONS / IL13	1	1	77	0.742	10.5	0
1519	1056	DONS / TIE1	1	1	81.3	0.742	10.5	0
1520	1057	DONS / UBAP1	1	1	77.8	0.742	10.6	0
1521	1058	DONS / ZN560	1	1	73.3	0.742	10.6	0
1522	1059	DONS / TIMP4	1	1	72.7	0.742	10.6	0
1523	1060	DONS / PI42B	1	1	81.2	0.742	10.7	0
1524	1061	DONS / TX101	1	2	76.1	0.742	10.7	0
1525	1062	DONS / ZFY16	1	1	77.3	0.742	10.7	0
1526	1063	DONS / ZN782	1	1	80.8	0.742	10.7	0
1527	1064	DONS / ELOB	1	1	78.9	0.742	10.7	0
1528	1065	DONS / RNF4	1	1	71.4	0.742	10.9	0
1529	1066	DONS / ZN135	1	1	75.5	0.742	10.9	0
1530	1067	DONS / UBIML	1	1	72.6	0.742	11	0
1531	1068	DONS / TSP3	1	1	78.5	0.742	11	0
1532	1069	DONS / DTX3	1	1	75.1	0.742	11	0
1533	1070	DONS / JERKY	1	1	74.6	0.742	11.1	0
1534	1071	DONS / NAR1	1	1	76.3	0.742	11.2	0
1535	1072	DONS / ACTN2	1	1	76.6	0.742	11.2	0
1536	1073	DONS / XPC	1	1	72.8	0.742	11.2	0
1537	1074	DONS / HPLN1	1	1	78.9	0.742	11.3	0
1538	1075	DONS / BMP1	1	1	64.7	0.742	11.4	0
1539	1076	DONS / PIGX	1	1	75.9	0.742	11.4	0
1540	1077	DONS / ZN526	1	1	66.8	0.742	11.5	0
1541	1078	DONS / DEDD2	1	1	74.1	0.742	11.5	0
1542	1079	DONS / TF3C3	1	1	76.4	0.742	11.5	0
1543	1080	DONS / MMP10	1	1	70.2	0.742	11.5	0
1544	1081	DONS / ZN808	1	1	75.2	0.742	11.5	0
1545	1082	DONS / EEPD1	1	1	73.2	0.742	11.5	0
1546	1083	DONS / ARRS	1	1	74.8	0.742	11.5	0
1547	1084	DONS / HAX1	1	1	72.3	0.742	11.6	0
1548	1085	DONS / DIK1B	1	1	70.3	0.742	11.6	0
1549	1086	DONS / ZN443	1	1	69.6	0.742	11.7	0
1550	1087	DONS / GARE1	1	1	72.1	0.742	11.8	0
1551	1088	DONS / CLC4F	1	1	66.3	0.742	11.8	0
1552	1089	DONS / PIGA	1	2	79.4	0.742	11.8	0
1553	1090	DONS / LV301	1	1	77.4	0.742	11.8	0
1554	1091	DONS / APCL	1	1	83.9	0.742	11.9	0
1555	1092	DONS / CE152	1	1	69.4	0.742	11.9	0
1556	1093	DONS / CAN11	1	2	73	0.742	11.9	0
1557	1094	DONS / RET4	1	1	71.8	0.742	11.9	0
1558	1095	DONS / TSG6	1	1	73.9	0.742	11.9	0
1559	1096	DONS / INPP	1	1	76.2	0.742	11.9	0
1560	1097	DONS / RHG20	1	1	74.5	0.742	12	0
1561	1098	DONS / S22AE	1	1	73.5	0.742	12	0
1562	1099	DONS / TSP4	1	1	77.1	0.742	12	0
1563	1100	DONS / RGN	1	1	90.5	0.742	12	0
1564	1101	DONS / LMTK2	1	1	72.7	0.742	12	0
1565	1102	DONS / LEMD2	1	2	72.7	0.742	12.1	0
1566	1103	DONS / CHADL	1	1	80.2	0.742	12.2	0
1567	1104	DONS / MON1A	1	1	79	0.742	12.2	0
1568	1105	DONS / LRC45	1	1	82	0.742	12.2	0
1569	1106	DONS / BIRC2	1	1	76.5	0.742	12.2	0
1570	1107	DONS / WIZ	1	1	75.2	0.742	12.3	0
1571	1108	DONS / ZN792	1	1	76.6	0.742	12.4	0
1572	1109	DONS / ZN555	1	1	72.7	0.742	12.4	0
1573	1110	DONS / PTHB1	1	1	80.4	0.742	12.5	0
1574	1112	DONS / HNRC4	1	1	86.7	0.742	12.5	0
1575	1113	DONS / KRBX5	1	1	76.6	0.742	12.5	0
1576	1114	DONS / ZCCHV	1	1	78.5	0.742	12.6	0
1577	1115	DONS / CO5A1	1	2	75	0.742	12.7	0
1578	1116	DONS / PI42A	1	1	79.8	0.742	12.8	0
1579	1117	DONS / ZNF81	1	1	74.7	0.742	12.8	0
1580	1118	DONS / TM1L1	1	1	73.7	0.742	12.9	0
1581	1119	DONS / LRRT1	1	1	78.2	0.742	12.9	0
1582	1120	DONS / LRTM2	1	1	73.3	0.742	12.9	0
1583	1121	DONS / CATG	1	1	73.9	0.742	12.9	0
1584	1122	DONS / SHC3	1	1	79.7	0.742	13	0
1585	1123	DONS / IL1RA	1	2	77.9	0.742	13	0
1586	1124	DONS / PIPSL	1	1	74.9	0.742	13.2	0
1587	1125	DONS / MYO1F	1	1	72	0.742	13.2	0
1588	1126	DONS / ZN132	1	1	73.9	0.742	13.4	0
1589	1127	DONS / ACTN4	1	1	76.1	0.742	13.7	0
1590	1128	DONS / ADA21	1	1	68.5	0.742	14	0
1591	1129	DONS / LYG1	1	1	79.5	0.742	14	0
1592	1130	DONS / RM38	1	1	72.5	0.742	14.1	0
1593	1131	DONS / CARM1	1	1	81.2	0.742	14.1	0
1594	1132	DONS / PLCB1	1	1	78.9	0.742	14.3	0
1595	1133	DONS / DOK2	1	1	88.6	0.741	2.3	0
1596	1134	DONS / B3GN6	1	1	84.7	0.741	3.1	0
1597	1135	DONS / RBM26	1	1	88.6	0.741	3.9	0
1598	1136	DONS / RADI	1	1	85.9	0.741	4.2	0
1599	1137	DONS / EDEM2	1	1	85.4	0.741	4.9	0
1600	1138	DONS / NYX	1	1	78.1	0.741	5.5	0
1601	1139	DONS / RFPL3	1	1	72.1	0.741	5.8	0
1602	1140	DONS / MED16	1	1	77.9	0.741	6	0
1603	1141	DONS / CTRL	1	1	68.8	0.741	6.2	0
1604	1142	DONS / SNW1	1	1	81.6	0.741	6.2	0
1605	1143	DONS / CBX8	1	1	72.3	0.741	6.8	0
1606	1144	DONS / MTG8	1	1	70.1	0.741	6.9	0
1607	1145	DONS / MECP2	1	1	79.8	0.741	7	0
1608	1146	DONS / ZN692	1	1	74.6	0.741	7.1	0
1609	1147	DONS / GALT1	1	1	73.3	0.741	7.2	0
1610	1148	DONS / PRD10	1	1	80.5	0.741	7.3	0
1611	1149	DONS / ESRP1	1	1	76.2	0.741	7.4	0
1612	1150	DONS / IGKC	1	1	65.7	0.741	7.5	0
1613	1151	DONS / OXSR1	1	1	80.9	0.741	7.7	0
1614	1152	DONS / GALT4	1	1	76	0.741	7.9	0
1615	1153	DONS / RFX1	1	1	85	0.741	8.5	0
1616	1154	DONS / PILRB	1	1	80.2	0.741	8.6	0
1617	1155	DONS / EFHC2	1	1	69.8	0.741	9.7	0
1618	1156	DONS / TBB1	1	1	68.3	0.741	10.1	0
1619	1157	DONS / S2542	1	1	65.3	0.741	10.2	0
1620	1158	DONS / BT1A1	1	1	63	0.741	10.6	0
1621	1159	DONS / NRBP	1	1	71.2	0.741	11	0
1622	1160	DONS / SEP15	1	1	75.6	0.741	11.3	0
1623	1161	DONS / MYOM3	1	1	70.7	0.741	11.4	0
1624	1162	DONS / TUTLB	1	1	72.5	0.741	11.7	0
1625	1163	DONS / PLF4	1	1	73.3	0.741	11.8	0
1626	1164	DONS / TEN2	1	1	77.4	0.741	12	0
1627	1165	DONS / MID51	1	1	78.5	0.741	12.2	0
1628	1166	DONS / DZAN1	1	1	66.9	0.741	12.3	0
1629	1167	DONS / ANM9	1	1	74.7	0.741	12.3	0
1630	1168	DONS / MAGL2	1	1	71.3	0.741	12.5	0
1631	1169	DONS / STABP	1	1	83.3	0.741	12.6	0
1632	1170	DONS / GFRA2	1	1	72.8	0.741	12.7	0
1633	1171	DONS / P5CS	1	1	71.2	0.741	12.8	0
1634	1173	DONS / CDK15	1	1	70.5	0.741	13	0
1635	1174	DONS / ICAM4	1	1	78.2	0.741	13.4	0
1636	1175	DONS / ZIM2	1	1	73.8	0.741	13.5	0
1637	1176	DONS / FPRP	1	1	74.9	0.741	13.5	0
1638	1177	DONS / ZN786	1	1	75.9	0.741	13.5	0
1639	1178	DONS / SKI	1	1	76.7	0.741	13.5	0
1640	1179	DONS / GRRE1	1	2	79.3	0.741	13.7	0
1641	1180	DONS / ZN418	1	1	71.4	0.741	14	0
1642	1182	DONS / ARK73	1	1	88.8	0.74	4.3	0
1643	1183	DONS / MBTP2	1	1	72.1	0.74	4.7	0
1644	1184	DONS / PIGL	1	1	75.2	0.74	5.3	0
1645	1185	DONS / C2AIL	1	1	62	0.74	5.7	0
1646	1186	DONS / GPR15	1	1	70.4	0.74	5.9	0
1647	1187	DONS / ZN574	1	1	73.6	0.74	6.7	0
1648	1188	DONS / ITAE	1	1	79.3	0.74	6.7	0
1649	1189	DONS / IF3M	1	1	86.8	0.74	7.7	0
1650	1190	DONS / CLCB	1	1	76.6	0.74	7.7	0
1651	1191	DONS / FBXW8	1	1	71.8	0.74	7.9	0
1652	1192	DONS / EPN1	1	1	89.4	0.74	8.2	0
1653	1193	DONS / GLMN	1	1	72.2	0.74	8.3	0
1654	1195	DONS / GRPL2	1	1	73.8	0.74	8.6	0
1655	1196	DONS / R3HD1	1	1	71.7	0.74	8.9	0
1656	1197	DONS / CBPN	1	1	75.5	0.74	8.9	0
1657	1198	DONS / ADCY8	1	1	77.2	0.74	9.1	0
1658	1199	DONS / LRFN5	1	1	65.7	0.74	9.2	0
1659	1200	DONS / GDF6	1	1	71.9	0.74	9.2	0
1660	1201	DONS / S45A4	1	1	75.7	0.74	9.4	0
1661	1202	DONS / CNIPF	1	1	74.2	0.74	10.4	0
1662	1203	DONS / CD6	1	1	86.3	0.74	10.9	0
1663	1204	DONS / DSCL1	1	1	82.8	0.74	11.1	0
1664	1205	DONS / VRTN	1	1	74.4	0.74	12	0
1665	1206	DONS / ESR2	1	1	81.2	0.74	12.2	0
1666	1207	DONS / DACT3	1	1	65.9	0.74	12.5	0
1667	1208	DONS / ZN827	1	1	62.4	0.74	12.6	0
1668	1209	DONS / CF118	1	1	69.9	0.74	12.9	0
1669	1210	DONS / TERB2	1	1	75.3	0.74	13.5	0
1670	1211	DONS / MORC2	1	1	80.9	0.74	13.9	0
1671	1212	DONS / ARI1	1	2	76	0.74	14.1	0
1672	1213	DONS / KS6B1	1	1	76.2	0.74	14.3	0
1673	1214	DONS / ARK74	1	1	88.9	0.739	3.7	0
1674	1216	DONS / KV112	1	1	78	0.739	6.2	0
1675	1217	DONS / CEL2A	1	1	72.3	0.739	6.3	0
1676	1218	DONS / CP39A	1	1	75.4	0.739	6.5	0
1677	1219	DONS / WDR62	1	1	76.4	0.739	6.6	0
1678	1220	DONS / PAPP1	1	1	69.6	0.739	6.7	0
1679	1221	DONS / TMM52	1	1	72.3	0.739	8.4	0
1680	1222	DONS / NSDHL	1	2	73.8	0.739	8.7	0
1681	1223	DONS / EFGM	1	1	73.1	0.739	8.7	0
1682	1224	DONS / SPART	1	2	66	0.739	9.2	0
1683	1225	DONS / C102B	1	1	82.7	0.739	10.2	0
1684	1226	DONS / KCP	1	1	72.1	0.739	12.8	0
1685	1227	DONS / ZN304	1	1	73.7	0.739	13.8	0
1686	1228	DONS / FBLN2	1	1	76.5	0.739	13.8	0
1687	1229	DONS / DDX23	1	1	72.7	0.739	14.4	0
1688	1230	DONS / F117A	1	1	77.5	0.738	6.2	0
1689	1231	DONS / FUMH	1	1	83.9	0.738	6.2	0
1690	1232	DONS / CASR	1	1	76.9	0.738	6.6	0
1691	1233	DONS / SHLD2	1	1	72.3	0.738	6.6	0
1692	1235	DONS / FRMD1	1	1	69.4	0.738	8.5	0
1693	1236	DONS / NOP16	1	1	81.3	0.738	9.5	0
1694	1237	DONS / RHOH	1	1	76.4	0.738	9.7	0
1695	1238	DONS / UIMC1	1	1	71.6	0.738	11.3	0
1696	1239	DONS / JADE2	1	1	71.9	0.738	13	0
1697	1240	DONS / FCRL5	1	1	83.9	0.738	13	0
1698	1241	DONS / STXB1	1	1	68.7	0.738	13.1	0
1699	1242	DONS / ZBT22	1	1	74.1	0.738	13.6	0
1700	1243	DONS / PA2GF	1	1	81.1	0.737	4	0
1701	1244	DONS / LRRN2	1	1	82.2	0.737	4.6	0
1702	1245	DONS / YX004	1	1	77	0.737	5.5	0
1703	1246	DONS / KDM6A	1	1	73.6	0.737	6	0
1704	1247	DONS / ISK9	1	1	85.2	0.737	6.2	0
1705	1248	DONS / WDR88	1	1	74.3	0.737	6.5	0
1706	1249	DONS / LRRC3	1	1	70.3	0.737	7.3	0
1707	1250	DONS / NR2E3	1	1	85.8	0.737	7.5	0
1708	1251	DONS / MKROS	1	1	72.9	0.737	7.8	0
1709	1252	DONS / EGLN3	1	1	69.6	0.737	8.2	0
1710	1253	DONS / FXL12	1	1	71.8	0.737	8.8	0
1711	1254	DONS / CASP6	1	1	77.3	0.737	11.2	0
1712	1255	DONS / EFHC1	1	1	77.9	0.737	11.7	0
1713	1256	DONS / CE290	1	1	67.9	0.737	12.5	0
1714	1257	DONS / CA2D3	1	1	83.6	0.737	13	0
1715	1258	DONS / IL27A	1	1	73.6	0.737	13.2	0
1716	1259	DONS / TF2L1	1	1	77.8	0.737	14.4	0
1717	1260	DONS / NET4	1	1	82	0.736	3.4	0
1718	1262	DONS / ZN654	1	1	73.5	0.736	5.2	0
1719	1263	DONS / IDS	1	1	78.6	0.736	6.9	0
1720	1264	DONS / ASA2B	1	1	77.2	0.736	7.3	0
1721	1266	DONS / TAF1C	1	1	72.5	0.736	7.9	0
1722	1267	DONS / TSR1	1	1	70.8	0.736	8.8	0
1723	1268	DONS / RABP2	1	1	79.3	0.736	8.9	0
1724	1269	DONS / RUND1	1	1	67.7	0.736	9.7	0
1725	1270	DONS / SOBP	1	1	77.7	0.736	9.8	0
1726	1271	DONS / CTDS2	1	1	66.7	0.736	10	0
1727	1272	DONS / CCL19	1	2	79.5	0.736	10.5	0
1728	1273	DONS / TM107	1	1	83.9	0.736	11.4	0
1729	1274	DONS / FA83D	1	1	76.3	0.736	13	0
1730	1275	DONS / FUT10	1	1	70.9	0.736	13.2	0
1731	1276	DONS / RXRG	1	1	84.4	0.736	13.6	0
1732	1277	DONS / TEN4	1	1	75.8	0.736	13.7	0
1733	1278	DONS / G3BP1	1	1	75.7	0.735	4.9	0
1734	1280	DONS / SPTC2	1	1	76.4	0.735	8.2	0
1735	1281	DONS / SPP2B	1	1	71.5	0.735	9.9	0
1736	1282	DONS / RPGF2	1	1	74	0.735	11	0
1737	1283	DONS / WDR70	1	1	66.4	0.735	12	0
1738	1284	DONS / LCA5L	1	1	71.3	0.735	12.1	0
1739	1285	DONS / UN13B	1	1	80.1	0.735	12.8	0
1740	1286	DONS / GS1L2	1	1	76.9	0.735	13.1	0
1741	1287	DONS / LRN4L	1	1	74.8	0.735	13.7	0
1742	1288	DONS / NLGNX	1	1	76.3	0.734	5.9	0
1743	1289	DONS / MPIP2	1	1	77.8	0.734	6.9	0
1744	1290	DONS / MTX1	1	1	71.7	0.734	8.1	0
1745	1291	DONS / DMA	1	1	70.2	0.734	8.3	0
1746	1292	DONS / T2R20	1	1	67.1	0.734	9.5	0
1747	1293	DONS / GDF7	1	1	68.9	0.734	9.7	0
1748	1294	DONS / CTIP	1	1	60.1	0.734	9.8	0
1749	1295	DONS / SPTCS	1	1	70.2	0.734	10.8	0
1750	1296	DONS / ZMAT4	1	1	80.6	0.734	13.4	0
1751	1297	DONS / MGAT3	1	1	77.4	0.734	14.2	0
1752	1298	DONS / SULF1	1	1	74.7	0.733	5.5	0
1753	1299	DONS / NOCT	1	1	76.9	0.733	6.3	0
1754	1300	DONS / SIN3B	1	1	74.6	0.733	7.8	0
1755	1301	DONS / CDK9	1	1	68.1	0.733	9.6	0
1756	1302	DONS / PTBP3	1	1	80.3	0.733	13.5	0
1757	1303	DONS / MMP8	1	1	69.6	0.733	13.7	0
1758	1304	DONS / TDGF1	1	1	72.1	0.733	14.3	0
1759	1305	DONS / PKHB2	1	1	90.3	0.732	3.2	0
1760	1306	DONS / PCSK4	1	1	78.4	0.732	4.3	0
1761	1307	DONS / TBC14	1	1	72.9	0.732	5.9	0
1762	1308	DONS / T2R36	1	1	65	0.732	7.4	0
1763	1309	DONS / U17L5	1	1	67.6	0.732	9.4	0
1764	1310	DONS / SASH3	1	1	77.4	0.732	9.9	0
1765	1311	DONS / GRSF1	1	1	80.7	0.732	13.4	0
1766	1312	DONS / CRLD2	1	1	81.9	0.731	6.3	0
1767	1313	DONS / DHX35	1	1	69.7	0.731	7.1	0
1768	1314	DONS / ELMO3	1	1	73.6	0.731	7.6	0
1769	1315	DONS / JUNO	1	1	68.3	0.731	7.9	0
1770	1316	DONS / FKBP6	1	1	71.6	0.731	8.9	0
1771	1317	DONS / O52Z1	1	1	71.2	0.731	9.1	0
1772	1318	DONS / GINM1	1	1	72.7	0.731	9.1	0
1773	1319	DONS / NDUB9	1	1	77	0.731	12.2	0
1774	1320	DONS / KDM4B	1	1	71.6	0.731	13	0
1775	1321	DONS / S35G6	1	2	63	0.731	13.7	0
1776	1322	DONS / MAP2	1	1	81	0.73	4	0
1777	1323	DONS / FBRS	1	1	79.4	0.73	4.1	0
1778	1324	DONS / TLR10	1	1	78.5	0.73	5.1	0
1779	1325	DONS / EVI5L	1	1	75.3	0.73	6.9	0
1780	1326	DONS / MD2L2	1	2	72.6	0.73	9.9	0
1781	1327	DONS / LSM1	1	1	57.1	0.73	10.1	0
1782	1328	DONS / ACPH	1	1	75.1	0.73	10.3	0
1783	1329	DONS / SORL	1	1	71.7	0.73	11.6	0
1784	1330	DONS / PCDH8	1	1	78	0.73	13.9	0
1785	1331	DONS / ZMYM1	1	1	74.1	0.729	4.9	0
1786	1332	DONS / BICRA	1	1	75.3	0.729	6.7	0
1787	1333	DONS / RFX6	1	1	69.1	0.728	6.7	0
1788	1334	DONS / MESH1	1	1	74.2	0.728	7.1	0
1789	1335	DONS / ASB4	1	1	71.1	0.728	7.4	0
1790	1336	DONS / ST1A3	1	1	86.3	0.728	10.5	0
1791	1337	DONS / AMNLS	1	1	76.5	0.728	12.4	0
1792	1338	DONS / WWTR1	1	1	90.1	0.727	1.8	0
1793	1339	DONS / EPCR	1	1	76.8	0.727	4.4	0
1794	1340	DONS / HGH1	1	1	78.5	0.727	4.9	0
1795	1341	DONS / ZDH24	1	1	78.4	0.727	10.4	0
1796	1342	DONS / PGM1	1	1	83.5	0.727	10.6	0
1797	1343	DONS / FACR2	1	1	73.1	0.727	10.9	0
1798	1344	DONS / SF3B2	1	1	70.2	0.727	12.2	0
1799	1345	DONS / NEUS	1	1	77.1	0.727	13.3	0
1800	1346	DONS / SFRP3	1	1	80.4	0.727	13.5	0
1801	1347	DONS / CSAG1	1	1	68.2	0.726	11.3	0
1802	1348	DONS / P2R3A	1	1	67.1	0.725	5.9	0
1803	1349	DONS / CHST4	1	1	79.4	0.725	6.6	0
1804	1350	DONS / CUL4A	1	1	79.4	0.725	7	0
1805	1351	DONS / TB10B	1	1	69.5	0.725	7.4	0
1806	1352	DONS / ABHGA	1	1	72.2	0.725	8.9	0
1807	1353	DONS / ASHWN	1	1	71.9	0.724	10.3	0
1808	1354	DONS / RECK	1	1	75.7	0.724	14.2	0
1809	1355	DONS / PEX5R	1	1	81.5	0.723	4.3	0
1810	1356	DONS / H6ST2	1	1	81.5	0.723	5.5	0
1811	1357	DONS / TYRP2	1	1	75.7	0.723	6.2	0
1812	1358	DONS / PGBD5	1	1	71.4	0.723	7	0
1813	1359	DONS / CTRB2	1	1	68.3	0.723	7.1	0
1814	1360	DONS / RTP1	1	1	76.3	0.723	7.5	0
1815	1361	DONS / PSN2	1	1	76.8	0.723	12.2	0
1816	1362	DONS / E41L1	1	1	68.3	0.723	13.1	0
1817	1363	DONS / DEF6	1	1	77.5	0.722	5.6	0
1818	1364	DONS / TVA11	1	1	72.1	0.722	5.6	0
1819	1365	DONS / DERM	1	1	74.4	0.722	6	0
1820	1366	DONS / COX2	1	1	75	0.722	6.4	0
1821	1367	DONS / NLGNY	1	1	74.3	0.722	7.4	0
1822	1368	DONS / CLCA	1	1	75	0.722	11.2	0
1823	1369	DONS / RM02	1	1	74.5	0.722	13.1	0
1824	1370	DONS / SIA4B	1	1	75	0.722	13.4	0
1825	1371	DONS / RBM33	1	1	85.4	0.721	3.6	0
1826	1372	DONS / WDFY2	1	1	73.2	0.721	6.4	0
1827	1373	DONS / SC65	1	1	71	0.721	8.1	0
1828	1374	DONS / CC166	1	1	85.3	0.721	8.3	0
1829	1375	DONS / ZBT40	1	1	70.8	0.721	9.4	0
1830	1376	DONS / WDR73	1	1	69.1	0.72	7.8	0
1831	1377	DONS / MTMRD	1	1	66.9	0.72	11.7	0
1832	1378	DONS / TEKT1	1	1	78.6	0.719	7.9	0
1833	1379	DONS / EGR1	1	1	68.5	0.719	8.9	0
1834	1380	DONS / RIMS2	1	1	59.9	0.719	9.8	0
1835	1381	DONS / MET23	1	1	82.7	0.719	11.7	0
1836	1382	DONS / FNDC1	1	1	71.1	0.719	12.3	0
1837	1383	DONS / MORN5	1	2	79	0.719	12.7	0
1838	1384	DONS / SCTM1	1	1	73.8	0.719	13.2	0
1839	1385	DONS / ZN620	1	1	75.9	0.719	14.2	0
1840	1387	DONS / VW5B2	1	1	72.2	0.718	6	0
1841	1388	DONS / PDPR	1	1	77.3	0.718	8.1	0
1842	1389	DONS / CREG1	1	1	78	0.718	9.7	0
1843	1390	DONS / ARP5	1	1	70.2	0.718	10	0
1844	1391	DONS / PXDNL	1	1	77.7	0.718	10.2	0
1845	1392	DONS / GP143	1	1	65.7	0.717	6.4	0
1846	1393	DONS / TASOR	1	1	83.3	0.717	11.3	0
1847	1394	DONS / AGRA3	1	1	71.5	0.717	12	0
1848	1395	DONS / AGRG7	1	1	67.3	0.716	7.9	0
1849	1396	DONS / DGUOK	1	1	72.8	0.716	8.9	0
1850	1397	DONS / MIPT3	1	1	75.8	0.716	10.9	0
1851	1398	DONS / FOXI1	1	1	85.2	0.716	11.4	0
1852	1399	DONS / K2026	1	1	80.5	0.715	6.9	0
1853	1400	DONS / GPBL1	1	1	73.8	0.715	7.4	0
1854	1402	DONS / CP11A	1	1	74.2	0.715	11.8	0
1855	1403	DONS / IMA6	1	1	85.7	0.714	5.1	0
1856	1404	DONS / ZN217	1	1	70.2	0.714	13.2	0
1857	1405	DONS / ABT1	1	1	67.1	0.713	12.9	0
1858	1406	DONS / ZN616	1	1	69.5	0.713	14.2	0
1859	1407	DONS / PTC1	1	1	64.7	0.713	14.2	0
1860	1408	DONS / ST1C2	1	1	79.7	0.712	5	0
1861	1409	DONS / CARL2	1	1	76.4	0.712	5.3	0
1862	1410	DONS / ZIK1	1	1	71.4	0.712	14.1	0
1863	1411	DONS / GARL3	1	1	72.9	0.711	5.2	0
1864	1412	DONS / SNCAP	1	1	75.5	0.711	6	0
1865	1413	DONS / SRBS1	1	1	78.6	0.711	6	0
1866	1414	DONS / P4HA1	1	1	79.1	0.711	6.7	0
1867	1415	DONS / TFKLN	1	1	78.8	0.711	9.1	0
1868	1416	DONS / GRID1	1	1	62.8	0.711	10.3	0
1869	1417	DONS / UPK2	1	2	65.3	0.711	10.3	0
1870	1418	DONS / CNPD1	1	1	65.2	0.711	10.4	0
1871	1419	DONS / SIG15	1	1	81.4	0.711	13.7	0
1872	1420	DONS / LIPS	1	1	77.7	0.71	5.4	0
1873	1421	DONS / CARL3	1	1	72.1	0.71	6.3	0
1874	1422	DONS / MBB1A	1	1	69.4	0.71	7.2	0
1875	1423	DONS / CA112	1	1	69.6	0.71	7.6	0
1876	1424	DONS / MCAF2	1	1	74	0.709	2.8	0
1877	1425	DONS / TT39A	1	1	76.4	0.709	5.7	0
1878	1426	DONS / WSCD2	1	1	73.8	0.709	8.4	0
1879	1427	DONS / EDEM1	1	1	76.9	0.709	9.2	0
1880	1428	DONS / STRAB	1	1	68.5	0.709	10.4	0
1881	1429	DONS / BACD2	1	1	76.6	0.709	14.1	0
1882	1430	DONS / ARGL1	1	1	78.6	0.708	5.8	0
1883	1431	DONS / CXCR1	1	1	67.1	0.707	7.6	0
1884	1432	DONS / TPST1	1	1	71	0.706	9.7	0
1885	1433	DONS / FXL13	1	1	80	0.706	13.7	0
1886	1434	DONS / HV333	1	1	78.7	0.705	5.2	0
1887	1435	DONS / RN123	1	1	70.3	0.705	7.9	0
1888	1436	DONS / GLTL6	1	1	78.7	0.705	8.3	0
1889	1437	DONS / MFN2	1	1	67	0.704	7.4	0
1890	1438	DONS / SETB2	1	1	74.1	0.703	5.7	0
1891	1439	DONS / INVS	1	1	71.9	0.703	7.2	0
1892	1440	DONS / CASZ1	1	1	71.5	0.703	10.9	0
1893	1441	DONS / NUP54	1	2	77.1	0.703	14.1	0
1894	1442	DONS / LRP3	1	1	76.2	0.702	14.4	0
1895	1443	DONS / T2R60	1	1	62.8	0.701	8.1	0
1896	1444	DONS / DEF3	1	1	64.9	0.701	11.9	0
1897	1445	DONS / SMG5	1	1	72.6	0.701	14	0
1898	1446	DONS / CAD16	1	1	77	0.699	4	0
1899	1447	DONS / AGRE4	1	1	66.3	0.699	6	0
1900	1448	DONS / PRP18	1	1	74.1	0.699	9.5	0
1901	1449	DONS / KI21A	1	1	80	0.699	9.9	0
1902	1450	DONS / SP9	1	1	77.1	0.699	13	0
1903	1451	DONS / ENASE	1	1	79.2	0.698	5.1	0
1904	1452	DONS / UFD1	1	1	76.3	0.698	6	0
1905	1453	DONS / KRCC1	1	1	76.7	0.698	8.3	0
1906	1454	DONS / SIM12	1	2	76.6	0.698	10.5	0
1907	1455	DONS / CFA36	1	1	65.8	0.698	12.5	0
1908	1456	DONS / LEG1	1	1	76.7	0.698	13.5	0
1909	1457	DONS / RCCD1	1	1	76.6	0.698	14	0
1910	1458	DONS / FOLR2	1	1	75.2	0.696	6.9	0
1911	1459	DONS / MK11	1	1	69.1	0.696	7.4	0
1912	1460	DONS / DOCK3	1	1	64.3	0.696	8.5	0
1913	1461	DONS / ZHX1R	1	1	65.9	0.695	7.8	0
1914	1462	DONS / SPT48	1	1	68.7	0.695	8.9	0
1915	1463	DONS / GRDN	1	1	68.5	0.695	11.2	0
1916	1464	DONS / A14EL	1	1	74.4	0.695	12	0
1917	1465	DONS / RASF4	1	1	70.5	0.694	10.6	0
1918	1466	DONS / THAP2	1	1	76.2	0.693	11.7	0
1919	1467	DONS / VHL	1	1	81.7	0.692	12.3	0
1920	1468	DONS / TBC3D	1	1	74.3	0.691	7.7	0
1921	1469	DONS / TF3C6	1	1	59.3	0.691	7.8	0
1922	1470	DONS / UN13D	1	1	69.1	0.691	13.6	0
1923	1471	DONS / LXN	1	1	76.8	0.69	6.5	0
1924	1472	DONS / ENK7	1	1	71	0.69	8.4	0
1925	1473	DONS / MED19	1	1	70.8	0.69	9.3	0
1926	1474	DONS / NOC4L	1	1	70.8	0.69	10.3	0
1927	1475	DONS / CJ062	1	1	79.3	0.689	5	0
1928	1476	DONS / NPAS4	1	1	68	0.689	7.5	0
1929	1477	DONS / HMGX3	1	1	75.7	0.688	5.9	0
1930	1478	DONS / CRY2	1	1	67.3	0.688	12	0
1931	1479	DONS / TOP2B	1	1	72.7	0.688	13.6	0
1932	1480	DONS / ADAM9	1	1	67	0.688	14.1	0
1933	1481	DONS / SELB	1	1	69.2	0.687	8.7	0
1934	1482	DONS / MMRN2	1	1	69.3	0.687	10.9	0
1935	1483	DONS / TM117	1	1	75.1	0.687	14.3	0
1936	1484	DONS / A16L2	1	1	73.6	0.685	9.8	0
1937	1485	DONS / MFRP	1	1	77	0.685	13.4	0
1938	1486	DONS / COQ5	1	1	69.5	0.682	10.8	0
1939	1487	DONS / PEPL	1	1	74.5	0.681	8.7	0
1940	1488	DONS / VPS51	1	1	71.9	0.681	11.4	0
1941	1489	DONS / AB12B	1	1	77.2	0.68	4.7	0
1942	1490	DONS / SELN	1	1	77.4	0.68	5.5	0
1943	1491	DONS / CAH13	1	1	71.2	0.68	6.3	0
1944	1492	DONS / PKP1	1	1	74.3	0.68	8.2	0
1945	1493	DONS / LCORL	1	1	71	0.68	8.4	0
1946	1494	DONS / ADA33	1	1	70.4	0.679	6.9	0
1947	1495	DONS / LA	1	1	70.6	0.679	7.9	0
1948	1496	DONS / MECOM	1	1	73.5	0.679	9.3	0
1949	1497	DONS / LOXH1	1	1	69.8	0.677	8.1	0
1950	1498	DONS / NOP56	1	1	78.1	0.676	14.1	0
1951	1499	DONS / LRIT3	1	1	75	0.676	14.5	0
1952	1500	DONS / ZUP1	1	1	71.2	0.675	6	0
1953	1501	DONS / KLK7	1	1	68.7	0.675	6.9	0
1954	1502	DONS / GLT13	1	1	73.7	0.674	6.7	0
1955	1503	DONS / CB068	1	1	65.3	0.673	5.4	0
1956	1504	DONS / ATS17	1	1	65.1	0.673	8.2	0
1957	1505	DONS / CASQ1	1	1	70.4	0.673	9.4	0
1958	1506	DONS / HOOK2	1	1	66.8	0.671	4.9	0
1959	1507	DONS / ITA7	1	1	78.8	0.671	4.9	0
1960	1508	DONS / GCP5	1	1	75.7	0.671	12.8	0
1961	1509	DONS / CBPC1	1	1	71.3	0.669	7.2	0
1962	1511	DONS / SLIK2	1	1	68.2	0.668	5.1	0
1963	1512	DONS / FAKD1	1	1	68.2	0.668	5.1	0
1964	1513	DONS / PRDM6	1	1	73.8	0.668	13.5	0
1965	1514	DONS / TMTC2	1	1	76.3	0.666	7.1	0
1966	1515	DONS / CTNA3	1	1	69.1	0.664	7.3	0
1967	1516	DONS / O51F1	1	1	72.3	0.664	14.7	0
1968	1517	DONS / MAP1A	1	1	61.2	0.663	5.8	0
1969	1518	DONS / UBF1	1	1	68.7	0.663	6.1	0
1970	1519	DONS / SFRP5	1	1	66.1	0.663	7.4	0
1971	1520	DONS / VTM2L	1	1	85.1	0.663	7.4	0
1972	1521	DONS / CC191	1	1	71.9	0.663	9.7	0
1973	1522	DONS / OPSB	1	1	65.9	0.662	7.7	0
1974	1523	DONS / IL21	1	1	80.3	0.661	14	0
1975	1524	DONS / GNB1L	1	1	70.6	0.66	9.6	0
1976	1525	DONS / CH048	1	1	72.4	0.658	8.5	0
1977	1526	DONS / ACBG1	1	1	78.7	0.657	5.6	0
1978	1527	DONS / ANGL5	1	1	78.4	0.657	11.4	0
1979	1528	DONS / NPAS1	1	2	71.6	0.656	10.4	0
1980	1529	DONS / F13A	1	1	81.3	0.655	6.4	0
1981	1530	DONS / CQ058	1	1	62.6	0.653	9.5	0
1982	1531	DONS / NDRG1	1	1	67.7	0.653	9.9	0
1983	1532	DONS / SPRE	1	1	76.4	0.652	6.3	0
1984	1533	DONS / RHG44	1	1	70.1	0.652	8.6	0
1985	1534	DONS / BAHD1	1	1	64.4	0.651	6.3	0
1986	1536	DONS / MD1L1	1	1	72.4	0.65	12.7	0
1987	1537	DONS / IFT80	1	2	71.4	0.647	6.9	0
1988	1538	DONS / GAS6	1	1	68.4	0.647	9.2	0
1989	1539	DONS / CD1B	1	1	80.3	0.645	4.6	0
1990	1540	DONS / CAST2	1	1	67.8	0.645	12.6	0
1991	1542	DONS / LPD6B	1	1	87.1	0.644	3.2	0
1992	1543	DONS / TR10B	1	1	73	0.644	13.1	0
1993	1544	DONS / ATG13	1	1	76	0.643	6.6	0
1994	1545	DONS / WNT6	1	2	79.2	0.643	13.7	0
1995	1546	DONS / XIRP1	1	1	64.1	0.642	12.8	0
1996	1547	DONS / PRPK	1	1	79	0.642	13.9	0
1997	1548	DONS / KAD6	1	1	69	0.641	8.3	0
1998	1549	DONS / RBL2B	1	1	66.2	0.641	13.7	0
[truncated: 18,192 more rows]
