# Supplementary material for: In silico protein interaction screening uncovers DONSON’s role in replication initiation
Source: Science. Author manuscript; Available in PMC 2024 Jan 22. (PMC10801813; doi:10.1126/science.adi3448)
Supplement: Table S1 [file NIHMS1946428-supplement-Table_S1.xlsx]

## Sheet: LEGEND
Table S1: In silico screening results for DONSON replisome interactors in X. laevis (tab1), H. sapiens (tab2), C. elegans (tab3), and D. melanogaster (tab4). The results of folding DONSON with ~70 replisome components are tabulated, including 5 metrics of confidence (see below for brief descriptions and methods for details). Results were sorted according to the average number of models in which t…
COLUMN	MEANING
avg_n_models	Protein pairs were folded using the five AF “models”, and the average number of models that predicted the same interface was quantified.
max_n_models	The maximum number of models describes how many models satisfy at least some of the contacts in a predicted PPI. It is therefore equal to or greater than the average number of models value.
best_model_avg_plddt	The predicted local distance difference test (pLDDT) describes the confidence that an amino acid is positioned correctly relative to neighboring residues. pLDDT values range from 0 (worst) to 100 (best). We calculated the average pLDDT of all the residues at the PPI interface in the best model. Confident structure predictions generally have values >70
best_model_pdockq	pDOCKQ is a metric of prediction accuracy ranging from 0 to 1 (best) that takes into account the average pLDDT of all interacting residues and the number of interacting residues. High confidence predictions generally have a value > 0.25
best_model_avg_pae	The predicted alignment error (PAE, measured in angstroms) is a global measure of the predicted error in the relative positioning of two residues in a structure, ranging from 0 (best) to 30 Angstroms (worst). We calculated the average value for all pairs of interface residues for the highest confidence model.

## Sheet: H. SAPIENS
partner	avg_n_models	max_n_models	best_model_avg_plddt	best_model_pdockq	best_model_avg_pae
DONS_HUMAN	4.8	5	95.1	0.738	1.2
TOPB1_HUMAN	4.6	5	88.4	0.683	2.7
MCM3_HUMAN	4.1	5	71.7	0.578	6.7
CCNA2_HUMAN	3.8	5	74.2	0.484	5.2
GINS _HUMAN	3.2	5	78.1	0.685	6.5
DPOE2_HUMAN	2.9	4	80	0.579	4.6
CUL2_HUMAN	2.8	4	76.1	0.505	7
SLD5_HUMAN	2.5	5	69.8	0.358	7.8
CTF18_HUMAN	2.3	3	68	0.142	8.2
CCNE1_HUMAN	1.4	2	72.5	0.15	6.2
ELOA1_HUMAN	1	1	60.7	0.32	6.8
DTL_HUMAN	1	1	67.2	0.035	11.9
MCM10_HUMAN	1	1	74.2	0.519	11.4
ORC1_HUMAN	1	2	72.3	0.035	14.6
LLR1_HUMAN	1	1	76.2	0.115	14.4
DPOD3_HUMAN	1	1	67.6	0.042	8.1
DPOD1_HUMAN	1	1	63.7	0.073	9
ELOB_HUMAN	1	1	80.1	0.055	14.2
DCC1_HUMAN	1	1	75.1	0.226	6.5
PSF1_HUMAN	1	1	74	0.041	14.9
DNLI1_HUMAN	1	1	80.8	0.045	14.7
CDT1_HUMAN	1	1	68.6	0.135	10.9
TOP2A_HUMAN	0	0	0	0	0
RFC4_HUMAN	0	0	0	0	0
RFC2_HUMAN	0	0	0	0	0
UBP37_HUMAN	0	0	0	0	0
TRAIP_HUMAN	0	0	0	0	0
RECQ4_HUMAN	0	0	0	0	0
ORC3_HUMAN	0	0	0	0	0
UBXN7_HUMAN	0	0	0	0	0
RFA3_HUMAN	0	0	0	0	0
DNA2_HUMAN	0	0	0	0	0
FEN1_HUMAN	0	0	0	0	0
CTF8_HUMAN	0	0	0	0	0
CDC7_HUMAN	0	0	0	0	0
DPOE4_HUMAN	0	0	0	0	0
FAF1_HUMAN	0	0	0	0	0
MCM6_HUMAN	0	0	0	0	0
CDC45_HUMAN	0	0	0	0	0
CDC6_HUMAN	0	0	0	0	0
ORC2_HUMAN	0	0	0	0	0
CDK2_HUMAN	0	0	0	0	0
ORC6_HUMAN	0	0	0	0	0
PRI1_HUMAN	0	0	0	0	0
TIM_HUMAN	0	0	0	0	0
PSF3_HUMAN	0	0	0	0	0
RFC3_HUMAN	0	0	0	0	0
CLSPN_HUMAN	0	0	0	0	0
DPOLA_HUMAN	0	0	0	0	0
PRI2_HUMAN	0	0	0	0	0
DBF4A_HUMAN	0	0	0	0	0
PCNA_HUMAN	0	0	0	0	0
WDHD1_HUMAN	0	0	0	0	0
MCM2_HUMAN	0	0	0	0	0
DPOD2_HUMAN	0	0	0	0	0
DPOE3_HUMAN	0	0	0	0	0
PSF2_HUMAN	0	0	0	0	0
MCM4_HUMAN	0	0	0	0	0
RFC1_HUMAN	0	0	0	0	0
MCM7_HUMAN	0	0	0	0	0
RFA2_HUMAN	0	0	0	0	0
ORC4_HUMAN	0	0	0	0	0
DPOD4_HUMAN	0	0	0	0	0
DBF4B_HUMAN	0	0	0	0	0
RFC5_HUMAN	0	0	0	0	0
MCM5_HUMAN	0	0	0	0	0
TIPIN_HUMAN	0	0	0	0	0
TOP1_HUMAN	0	0	0	0	0
DPOA2_HUMAN	0	0	0	0	0
MTBP_HUMAN	0	0	0	0	0

## Sheet: X. LAEVIS
partner	avg_n_models	max_n_models	best_model_avg_plddt	best_model_pdockq	best_model_avg_pae
DONS_XENLA	4.8	5	92.9	0.737	1.6
DPOE2_XENLA	4.2	5	85.3	0.559	4
MCM3_XENLA	3.9	5	73	0.632	6.4
GINS_XENLA	2.7	4	77	0.693	6.1
TOPB1_XENLA	2.5	4	88.7	0.677	2.3
CCNA2_XENLA	2.2	5	74.2	0.45	5.9
PCNA_XENLA	1.8	2	66.8	0.115	9.9
CCNE1_XENLA	1.6	2	73.3	0.176	6.9
LRR1_XENLA	1.6	2	76	0.623	10.9
SLD5_XENLA	1.3	3	74.6	0.564	11.4
PSF1_XENLA	1.1	2	62.9	0.142	13.2
FEN1B_XENLA	1.1	2	71.5	0.396	5.7
CDK2_XENLA	1	1	76.5	0.291	7.9
PRI1_XENLA	1	2	84	0.666	12.5
UBXN7_XENLA	1	1	80.2	0.023	14.8
RFC1_XENLA	1	1	69.3	0.241	11.9
CDC7_XENLA	1	1	69.2	0.269	8.2
PSF3_XENLA	1	1	68.9	0.041	10.1
RFA3_XENLA	1	1	65.2	0.048	11.6
ORC2_XENLA	1	1	75.4	0.601	10.4
DBF4A_XENLA	1	1	81.8	0.023	15
DPOLA_XENLA	1	1	72.1	0.369	12.6
RFA2_XENLA	1	1	75	0.019	14.5
RFC4_XENLA	1	1	80	0.037	14.7
ELOA_XENLA	1	1	68.2	0.149	14.6
DNA2_XENLA	1	1	64.2	0.029	10
DPOA2_XENLA	1	1	82.1	0.043	14.8
MCM5_XENLA	0	0	0	0	0
WDHD1_XENLA	0	0	0	0	0
DPOE4_XENLA	0	0	0	0	0
DCC1_XENLA	0	0	0	0	0
TIPIN_XENLA	0	0	0	0	0
MCM7_XENLA	0	0	0	0	0
TICRR_XENLA	0	0	0	0	0
RFC5_XENLA	0	0	0	0	0
MCM6_XENLA	0	0	0	0	0
CDC6_XENLA	0	0	0	0	0
TOP1_XENLA	0	0	0	0	0
DPOD2_XENLA	0	0	0	0	0
RFC3_XENLA	0	0	0	0	0
TRAIP_XENLA	0	0	0	0	0
MCM10_XENLA	0	0	0	0	0
CUL2_XENLA	0	0	0	0	0
TIM_XENLA	0	0	0	0	0
MCM2_XENLA	0	0	0	0	0
ORC1_XENLA	0	0	0	0	0
DNLI1_XENLA	0	0	0	0	0
POLD3_XENLA	0	0	0	0	0
CTF8_XENLA	0	0	0	0	0
ORC4_XENLA	0	0	0	0	0
POLD1_XENLA	0	0	0	0	0
CDT1_XENLA	0	0	0	0	0
CDC45_XENLA	0	0	0	0	0
TOP2B_XENLA	0	0	0	0	0
USP37_XENLA	0	0	0	0	0
CTF18_XENLA	0	0	0	0	0
ORC5_XENLA	0	0	0	0	0
ORC3_XENLA	0	0	0	0	0
PRI2_XENLA	0	0	0	0	0
TOP2A_XENLA	0	0	0	0	0
RECQ4_XENLA	0	0	0	0	0
ORC6_XENLA	0	0	0	0	0
PSF2_XENLA	0	0	0	0	0
DPOE3_XENLA	0	0	0	0	0
RFA1_XENLA	0	0	0	0	0
DPOE1_XENLA	0	0	0	0	0
CLSPN_XENLA	0	0	0	0	0
DBF4B_XENLA	0	0	0	0	0
RFC2_XENLA	0	0	0	0	0
MTBP_XENLA	0	0	0	0	0
ELOB_XENLA	0	0	0	0	0
MCM4_XENLA	0	0	0	0	0

## Sheet: C. ELEGANS
partner	avg_n_models	max_n_models	best_model_avg_plddt	best_model_pdockq	best_model_avg_pae
DONS_CAEEL	4.6	5	91	0.736	1.5
MUS101_CAEEL	4.6	5	81	0.608	5.4
DPOE2_CAEEL	4.4	5	85.5	0.562	3.2
DPOD1_CAEEL	3.6	5	67.4	0.267	7
MCM3_CAEEL	2.8	5	72	0.531	10.3
GINS_CAEEL	2.5	4	73.4	0.539	7.4
PRI1_CAEEL	1.3	2	73.6	0.269	5.1
SLD2_CAEEL	1	1	75.2	0.554	4.6
TIM_CAEEL	1	1	67.6	0.1	11.9
ORC5_CAEEL	1	1	80.9	0.66	3.4
CDC7_CAEEL	1	1	67.6	0.304	9.4
ORC2_CAEEL	1	1	66.5	0.019	15
CCNE_CAEEL	1	1	71	0.149	8.6
TRUL_CAEEL	1	1	74.6	0.289	14.3
ORC4_CAEEL	1	1	80.4	0.491	14.2
CDC6_CAEEL	1	1	63.3	0.046	12.4
RFC5_CAEEL	1	2	76.1	0.09	10.5
RFC1_CAEEL	1	2	72.6	0.445	7.6
DPOD3_CAEEL	1	1	67.5	0.022	15
TIPIN_CAEEL	0	0	0	0	0
PCNA_CAEEL	0	0	0	0	0
CTF4_CAEEL	0	0	0	0	0
TOP1_CAEEL	0	0	0	0	0
RFC2_CAEEL	0	0	0	0	0
DNA2_CAEEL	0	0	0	0	0
RFA1_CAEEL	0	0	0	0	0
PSF3_CAEEL	0	0	0	0	0
CDC45_CAEEL	0	0	0	0	0
ORC1_CAEEL	0	0	0	0	0
MCM7_CAEEL	0	0	0	0	0
CTF8_CAEEL	0	0	0	0	0
LRR1_CAEEL	0	0	0	0	0
TICRR_CAEEL	0	0	0	0	0
RFA4_CAEEL	0	0	0	0	0
DPOA2_CAEEL	0	0	0	0	0
CLSPN_CAEEL	0	0	0	0	0
PSF1_CAEEL	0	0	0	0	0
PSF2_CAEEL	0	0	0	0	0
RFA2_CAEEL	0	0	0	0	0
RFC3_CAEEL	0	0	0	0	0
MCM10_CAEEL	0	0	0	0	0
PRI2_CAEEL	0	0	0	0	0
MCM5_CAEEL	0	0	0	0	0
CDK2_CAEEL	0	0	0	0	0
MCM4_CAEEL	0	0	0	0	0
SLD5_CAEEL	0	0	0	0	0
CDT1_CAEEL	0	0	0	0	0
DNLI1_CAEEL	0	0	0	0	0
OCR3_CAEEL	0	0	0	0	0
DCC1_CAEEL	0	0	0	0	0
UBXN3_CAEEL	0	0	0	0	0
DPOE4_CAEEL	0	0	0	0	0
RFC4_CAEEL	0	0	0	0	0
CUL2_CAEEL	0	0	0	0	0
DPOLA_CAEEL	0	0	0	0	0
MCM6_CAEEL	0	0	0	0	0
FEN1_CAEEL	0	0	0	0	0
DPOD2_CAEEL	0	0	0	0	0
MCM2_CAEEL	0	0	0	0	0
CCNA2_CAEEL	0	0	0	0	0
CTF18_CAEEL	0	0	0	0	0

## Sheet: D. MELANOGASTER
partner	avg_n_models	max_n_models	best_model_avg_plddt	best_model_pdockq	best_model_avg_pae
DONS_DROME	4.6	5	94.1	0.739	1.3
DPOE2_DROME	4.5	5	86.1	0.563	3
MCM3_DROME	4.4	5	77.6	0.659	4.3
SLD5_DROME	3.9	5	80.4	0.665	5.2
CCNE_DROME	3.4	5	79.7	0.342	4.5
GINS_DROME	3.1	5	79.6	0.678	7.3
MUS101_DROME	2.8	4	78.7	0.677	4.6
TIPIN_DROME	2.2	3	70.4	0.368	8.3
DCC1_DROME	2.1	5	71.4	0.375	10
RFC5_DROME	1.7	2	76.8	0.363	12.4
TOP1_DROME	1.3	2	76.9	0.161	4.9
CTF18_DROME	1.2	3	76.9	0.325	13.6
CUL2_DROME	1	1	74	0.158	14.7
DPOE4_DROME	1	1	71.4	0.081	8.2
PRI1_DROME	1	1	66	0.018	15
MCM10_DROME	1	1	79	0.617	7.5
TRAIP_DROME	1	1	57.2	0.02	15
Q9VSE6_DROME	1	1	66.4	0.2	9.6
DPOA2_DROME	1	2	71.1	0.491	12.3
CDC7_DROME	1	1	77.3	0.087	14.7
RPA3_DROME	1	1	62.8	0.138	8.1
MCM6_DROME	1	1	67	0.018	14
CCNA_DROME	1	1	68.8	0.326	12.5
MCM4_DROME	1	1	70.3	0.037	14.9
ELOC_DROME	1	1	58.7	0.05	9.6
MCM7_DROME	0	0	0	0	0
DPOD1_DROME	0	0	0	0	0
ORC6_DROME	0	0	0	0	0
RPA2_DROME	0	0	0	0	0
DPOD2_DROME	0	0	0	0	0
ORC3_DROME	0	0	0	0	0
PSF3_DROME	0	0	0	0	0
PSF2_DROME	0	0	0	0	0
RFC1_DROME	0	0	0	0	0
DPOE1_DROME	0	0	0	0	0
CDT1_DROME	0	0	0	0	0
CDC45_DROME	0	0	0	0	0
ORC4_DROME	0	0	0	0	0
ORC5_DROME	0	0	0	0	0
TIM_DROME	0	0	0	0	0
MCM5_DROME	0	0	0	0	0
PSF1_DROME	0	0	0	0	0
DPOD3_DROME	0	0	0	0	0
CTF8_DROME	0	0	0	0	0
MCM2_DROME	0	0	0	0	0
CDK2_DROME	0	0	0	0	0
CDC6_DROME	0	0	0	0	0
RPA1_DROME	0	0	0	0	0
WDHD1_DROME	0	0	0	0	0
TOP2_DROME	0	0	0	0	0
ORC1_DROME	0	0	0	0	0
FEN1_DROME	0	0	0	0	0
ELOB_DROME	0	0	0	0	0
CHIF_DROME	0	0	0	0	0
DPOLA_DROME	0	0	0	0	0
DNA2_DROME	0	0	0	0	0
ORC2_DROME	0	0	0	0	0
DPOE3_DROME	0	0	0	0	0
PCNA_DROME	0	0	0	0	0
ELG1_DROME	0	0	0	0	0
DNLI1_DROME	0	0	0	0	0
RFC2_DROME	0	0	0	0	0
RECQ4_DROME	0	0	0	0	0
PRI2_DROME	0	0	0	0	0
CLSPN_DROME	0	0	0	0	0
