# Supplementary material for: In silico protein interaction screening uncovers DONSON’s role in replication initiation
Source: Science. Author manuscript; Available in PMC 2024 Jan 22. (PMC10801813; doi:10.1126/science.adi3448)
Supplement: Table S3 [file NIHMS1946428-supplement-Table_S3.xlsx]

## Sheet: Mammalian
Primer name	Sequence (5'-3')	Description
mDonson-F2	CCTCTGTGAGCTACTTTTGC
mDonson-R2	GTAGTCTATGTCCAGGACAG
Donson M440T gRNA	TACCTTAAGCATTTGCATTG	Cloned into pX458
mDonson c.1319T>C ssODN	AAATTGCTGGACTGTATGTAGATGAAGTAAACACTTACCTTAAGCATTTGCGTTGATGCACCTCGGAAGGCTATTGGGGATAAGAGAGTGGGTGGGAGACCTGCCTGT	single-stranded oligonucleotide template to make Donson M440T knock-in mice
DONSON-C- 5'-check	acagtgactgaagaacttcccatt	To check targeted DONSON C-terminal region around homology arm in DONSON-AID2 allele
DONSON-C- 3'-check	taaggtagaagcatcaccaatcaa

## Sheet: Xenopus
Primer name	Sequence (5'-3')	Description
YL055_F	GCTTCCAGGGgcCAGCCCGAGC	Forward primer to introduce the Y8A mutation into Xenopus DONSON
YL055_R	AACTCGGCCATCTTGTCATC	Reverse primer to introduce the Y8A mutation into Xenopus DONSON
YL056_F	CGAGATTCTGgcCTTGTCCCGC	Forward primer to introduce the R20A mutation into Xenopus DONSON
YL056_R	GATGGCTTTTTGAAGCTC	Reverse primer to introduce the R20A mutation into Xenopus DONSON
YL057_F	GCGCTTGTCCgctCGCCGCAGTC	Forward primer to introduce the R23A mutation into Xenopus DONSON
YL057_R	AGAATCTCGGATGGCTTTTTG	Reverse primer to introduce the R23A mutation into Xenopus DONSON
YL058_F	CTTGTCCCGCgcaCGCAGTCGCAG	Forward primer to introduce the R24A mutation into Xenopus DONSON
YL058_R	CGCAGAATCTCGGATGGC	Reverse primer to introduce the R24A mutation into Xenopus DONSON
YL059_F	cgctgcaCGCAGTCGCAGTGAGGCC	Forward primer to introduce the R20A, R23A and R24A mutations into Xenopus DONSON
YL059_R	gacaaggcCAGAATCTCGGATGGCTTTTTGAAGC	Reverse primer to introduce the R20A, R23A and R24A mutations into Xenopus DONSON
YL073_F	ATGAAGAATGcAGGTATTACCTTCTCCC	Forward primer to introduce the E327A mutation into Xenopus DONSON
YL073_R	AGCTTCACGCAGACCACG	Reverse primer to introduce the E327A mutation into Xenopus DONSON
YL074_F	TACCCTGCTGgcCTTTCTGATTAATTG	Forward primer to introduce the N430A mutation into Xenopus DONSON
YL074_R	AAGGTATTCGTTCCTTTAAC	Reverse primer to introduce the N430A mutation into Xenopus DONSON
YL075_F	CTTTCTGATTgcTTGCAAGAGTATTGTAGC	Forward primer to introduce the N434A mutation into Xenopus DONSON
YL075_R	TTCAGCAGGGTAAAGGTATTC	Reverse primer to introduce the N434A mutation into Xenopus DONSON
YL077_F	GGTTGCCTTCgcCGGTGCAACAATG	Forward primer to introduce the R459A mutation into Xenopus DONSON
YL077_R	GGGCTCAGTAATGTAGGG	Reverse primer to introduce the R459A mutation into Xenopus DONSON
YL097_F	AAAGCGTCGCgcCCCATTTGCCTCTCTTGAAAAC	Forward primer to introduce the N67A mutation into Xenopus DONSON
YL097_R	ACGCCGGCGCCTTTGTTG	Forward primer to introduce the N67A mutation into Xenopus DONSON
YL108_F	TAAGCTCATCgcCAACGGGGGAG	Forward primer to introduce the N382A mutation into Xenopus TOPBP1
YL108_R	CGGAGCTTATCCAGTTTTC	Reverse primer to introduce the N382A mutation into Xenopus TOPBP1
YL109_F	GGGAGGGGTGgcCTTCAACCAG	Forward primer to introduce the R388A mutation into Xenopus TOPBP1
YL109_R	CCGTTGTTGATGAGCTTAC	Reverse primer to introduce the R388A mutation into Xenopus TOPBP1
YL111_F	CTCACAGGAGcCGTGACGCAC	Forward primer to introduce the D395A mutation into Xenopus TOPBP1
YL111_R	CTGGTTGAAGCGCACCCC	Reverse primer to introduce the D395A mutation into Xenopus TOPBP1
YL127_F	ttccgcgctggagcggATGGGTGTTGAGGACAAG	Forward primer to introduce the D374R, E377R, W381A & E384R mutations into Xenopus DONSON
YL127_R	aaacttctgtcttcgcgACTTTCATCCGAAGCCTC	Reverse primer to introduce the D374R, E377R, W381A & E384R mutations into Xenopus DONSON
RG020_xl_Sld5_H76A Fw	CTTAAAATCTCATTCGCTCACATGGAGATCGAACG	Forward primer to introduce the H76A mutation into Xenopus SLD5
RG021_xl_Sld5_H76A Rv	ATCACCAGGTTTTGCACG	Reverse primer to introduce the H76A mutation into Xenopus SLD5
